# Supplementary material for: Revisiting the Phylogenetic History of Helminths Through Genomics, the Case of the New Echinococcus oligarthrus Genome
Source: Front Genet. 2019 Aug 7;10:708. doi: 10.3389/fgene.2019.00708 (PMC6692484; doi:10.3389/fgene.2019.00708)
Supplement: Supplementary file 1 [file Table_1.xlsx]

## Sheet: S1 assembly stats
Supplementary table S1: Metrics of Echinococcus genomes
	E. oligarthrus (Scaffolds)	E. oligarthrus (Contigs)	E. multilocularis	E. candensis G7	E. granulosus G1
# contigs (>= 0 bp)	3764	74513	1217	9258	1288
# contigs (>= 1000 bp)	2643	29097	1214	9252	970
# contigs (>= 5000 bp)	517	2724	369	2509	339
# contigs (>= 10000 bp)	157	462	163	1707	246
# contigs (>= 25000 bp)	26	22	58	1031	137
# contigs (>= 50000 bp)	17	2	32	598	94
Total genome length (>= 0 bp)	86214087	105959096	114963242	114880367	114538160
Total length (>= 1000 bp)	85409395	76154315	114960265	114874373	114304708
Total length (>= 5000 bp)	80580616	21669645	113110577	101691695	112948918
Total length (>= 10000 bp)	78158050	6737392	111740106	96043122	112287101
Total length (>= 25000 bp)	76382643	776032	110086774	85294627	110505468
Total length (>= 50000 bp)	76060448	114786	109217356	69938501	108964982
# contigs	3764	74513	1217	9258	1288
Largest contig	15972066	63680	20116479	573988	15980789
Total length	86214087	105959096	114963242	114880367	114538160
GC (%)	41.33	41.03	42.21	41.85	41.90
N50	10175222	2071	13762452	74622	5228736
N75	4205380	893	7212195	23452	2371965
L50	4	12824	4	394	6
L75	7	32609	7	1067	13
# N's per 100 kbp	1366.13	0.00	2459.69	1.75	293.79

## Sheet: S2 chromosomes identity
Supplementary table S2: Echinococcus oligarthrus chromosome sequence identity (%)
E. oligarthrus	E. multilocularis	E. canadensis G7	E. granulosus G1
Chr_01	91.4636	91.1975	88.7307
Chr_02	92.2842	92.0317	91.2062
Chr_03	92.0518	91.9008	91.5686
Chr_04	92.6698	92.1092	92.0435
Chr_05	92.3361	92.3829	90.329
Chr_06	92.1252	91.921	90.5742
Chr_07	92.0322	92.1009	92.0273
Chr_08	92.1234	92.175	91.959
Chr_09	92.0642	91.9179	90.9805
	92.1278	91.9708	91.0466

## Sheet: S3 genes
Supplementary table S3. Echinococcus oligarhtrus genome. Gene identification and gene names
Gene_ID	Annotation
Eoli_000004000	biotype=protein_coding;
Eoli_000004300	Smad nuclear interacting protein;description_source=UniProtKB/TrEMBL;description_source_acc=A0A087VWB6;
Eoli_000005800	Expressed protein;description_source=UniProtKB/TrEMBL;description_source_acc=A0A087VWG7;
Eoli_000006700	biotype=protein_coding;
Eoli_000007500	Dynamin associated protein;description_source=UniProtKB/TrEMBL;description_source_acc=A0A087VWC9; Renin receptor-like;
Eoli_000007700	biotype=protein_coding; Cadherin conserved site;
Eoli_000007800	PDZ domain containing protein GIPC3;description_source=UniProtKB/TrEMBL;description_source_acc=A0A087W0Q9; PDZ superfamily;
Eoli_000009000	TOG domain; Protein FAM179B;description_source=UniProtKB/TrEMBL;description_source_acc=A0A087VWI3;
Eoli_000009100	Bifunctional coenzyme A synthase;description_source=UniProtKB/TrEMBL;description_source_acc=A0A068Y824; P-loop containing nucleoside triphosphate hydrolase;
Eoli_000010200	Expressed protein;description_source=UniProtKB/TrEMBL;description_source_acc=A0A087VWD4; MIF4G-like domain superfamily;
Eoli_000010400	ATP dependent RNA helicase DHX34;description_source=UniProtKB/TrEMBL;description_source_acc=A0A068YGD4; P-loop containing nucleoside triphosphate hydrolase;
Eoli_000010600	Hypothetical transcript;description_source=UniProtKB/TrEMBL;description_source_acc=A0A087VWE1;
Eoli_000010800	Expressed protein;description_source=UniProtKB/TrEMBL;description_source_acc=A0A087VWD7;
Eoli_000010900	Expressed protein;description_source=UniProtKB/TrEMBL;description_source_acc=A0A087VWB7;
Eoli_000011400	Membrane proteinTapt1 CMV receptor;description_source=UniProtKB/TrEMBL;description_source_acc=A0A087VWE0; Tapt1 family;
Eoli_000019100	Expressed protein;description_source=UniProtKB/TrEMBL;description_source_acc=A0A087VWJ7;
Eoli_000019800	Unc 13 (Munc13);description_source=UniProtKB/TrEMBL;description_source_acc=A0A087VWT4; Protein Unc-13;
Eoli_000022600	biotype=protein_coding;
Eoli_000023900	biotype=protein_coding;
Eoli_000024100	biotype=protein_coding;
Eoli_000025000	Zinc finger C2H2 superfamily; Oocyte zinc finger protein XlCOF6;description_source=UniProtKB/TrEMBL;description_source_acc=A0A087VWL5;
Eoli_000025100	O phospho L seryl tRNASec:L selenocysteinyl tRNA;description_source=UniProtKB/TrEMBL;description_source_acc=A0A087VWJ1; Pyridoxal phosphate-dependent transferase domain 1;
Eoli_000025200	Programmed cell death protein;description_source=UniProtKB/TrEMBL;description_source_acc=A0A087VWY5; EF-Hand 1%2C calcium-binding site;
Eoli_000025300	Expressed protein;description_source=UniProtKB/TrEMBL;description_source_acc=A0A087VWQ6;
Eoli_000025600	biotype=protein_coding;
Eoli_000025900	Methionine aminopeptidase 1;description_source=UniProtKB/TrEMBL;description_source_acc=A0A087VWQ9;
Eoli_000026200	biotype=protein_coding;
Eoli_000033800	biotype=protein_coding;
Eoli_000035500	Expressed protein;description_source=UniProtKB/TrEMBL;description_source_acc=A0A087VWM3;
Eoli_000036300	Actin cytoplasmic type 5;description_source=UniProtKB/TrEMBL;description_source_acc=A0A087VX00; Actin/actin-like conserved site;
Eoli_000036900	Transcription factor ovo 2;description_source=UniProtKB/TrEMBL;description_source_acc=A0A087VX38; Zinc finger C2H2-type;
Eoli_000037800	Expressed protein;description_source=UniProtKB/TrEMBL;description_source_acc=A0A087VWN0;
Eoli_000038300	Leucine rich repeat protein SHOC 2;description_source=UniProtKB/TrEMBL;description_source_acc=A0A087VWU7; Leucine-rich repeat domain superfamily;
Eoli_000038400	biotype=protein_coding;
Eoli_000039600	Glycosyl transferase%2C family 14; Glycosyltransferase family member;description_source=UniProtKB/TrEMBL;description_source_acc=A0A087VX45;
Eoli_000040000	Ribosomal protein L24;description_source=UniProtKB/TrEMBL;description_source_acc=A0A087VX14; Ribosomal protein L24e/L24 superfamily;
Eoli_000040100	Transcription elongation factor b polypeptide 1;description_source=UniProtKB/TrEMBL;description_source_acc=A0A087VWR0; SKP1 component%2C POZ domain;
Eoli_000040200	BTB:POZ domain containing protein 10;description_source=UniProtKB/TrEMBL;description_source_acc=A0A087VWN7; SKP1/BTB/POZ domain superfamily;
Eoli_000040350	Apoptosis protein 3;description_source=UniProtKB/TrEMBL;description_source_acc=A0A087VX52; EGF-like%2C conserved site;
Eoli_000040400	Krueppel factor 10;description_source=UniProtKB/TrEMBL;description_source_acc=A0A087VX18; Zinc finger C2H2 superfamily;
Eoli_000040500	Expressed protein;description_source=UniProtKB/TrEMBL;description_source_acc=A0A087VWR4;
Eoli_000040600	biotype=protein_coding; Protein of unknown function DUF2373;
Eoli_000040700	Adrenodoxin mitochondrial;description_source=UniProtKB/TrEMBL;description_source_acc=A0A087VX56; 2Fe-2S ferredoxin-like superfamily;
Eoli_000040800	Coiled coil domain containing protein 51;description_source=UniProtKB/TrEMBL;description_source_acc=A0A087VWW2; Coiled-coil domain-containing protein 51;
Eoli_000040900	Tubulin alpha 1 chain;description_source=UniProtKB/TrEMBL;description_source_acc=A0A087VX24; Tubulin/FtsZ%2C C-terminal domain superfamily;
Eoli_000041100	Tubulin beta chain;description_source=UniProtKB/TrEMBL;description_source_acc=A0A087VWR6; Tubulin/FtsZ%2C C-terminal domain superfamily;
Eoli_000041200	Annexin;description_source=UniProtKB/TrEMBL;description_source_acc=A0A087VWP5; Annexin superfamily;
Eoli_000041300	Annexin;description_source=UniProtKB/TrEMBL;description_source_acc=A0A087VX61; Annexin superfamily;
Eoli_000041350	biotype=protein_coding;
Eoli_000041400	DDB1 and CUL4 associated factor 12;description_source=UniProtKB/TrEMBL;description_source_acc=A0A087VWR9; WD40-repeat-containing domain superfamily;
Eoli_000041450	Oligodendrocyte transcription factor 2;description_source=UniProtKB/TrEMBL;description_source_acc=A0A087VX29; Programmed cell death protein 7;
Eoli_000041500	Wd40 repeat;description_source=UniProtKB/TrEMBL;description_source_acc=A0A087VWQ0; WD repeat-containing protein 89;
Eoli_000041600	Myosin regulatory light chain 2 smooth muscle;description_source=UniProtKB/TrEMBL;description_source_acc=A0A087VX66; EF-Hand 1%2C calcium-binding site;
Eoli_000041700	ADP ribosylation factor protein 2 binding;description_source=UniProtKB/TrEMBL;description_source_acc=A0A087VWX0; ADP-ribosylation factor-like protein 2-binding protein;
Eoli_000041800	Tubulin tyrosine ligase protein 12;description_source=UniProtKB/TrEMBL;description_source_acc=A0A087VX34; Tubulin--tyrosine ligase-like protein 12;
Eoli_000042000	biotype=protein_coding;
Eoli_000042100	Expressed conserved protein;description_source=UniProtKB/TrEMBL;description_source_acc=A0A087VWQ4;
Eoli_000042200	Tubulin alpha chain;description_source=UniProtKB/TrEMBL;description_source_acc=A0A087VX71; Tubulin/FtsZ%2C C-terminal domain superfamily;
Eoli_000042300	Ubiquitin carboxyl terminal hydrolase 22;description_source=UniProtKB/TrEMBL;description_source_acc=A0A087VWX5; Papain-like cysteine peptidase superfamily;
Eoli_000042400	biotype=protein_coding;
Eoli_000042500	Tubulin alpha chain;description_source=UniProtKB/TrEMBL;description_source_acc=A0A087VWS5; Tubulin/FtsZ%2C C-terminal domain superfamily;
Eoli_000042600	Tubulin alpha 3 chain;description_source=UniProtKB/TrEMBL;description_source_acc=A0A087VWQ7; Tubulin/FtsZ%2C C-terminal domain superfamily;
Eoli_000042700	Tubulin alpha chain;description_source=UniProtKB/TrEMBL;description_source_acc=A0A087VX76; Tubulin/FtsZ%2C C-terminal domain superfamily;
Eoli_000042800	Nonaspanin (TM9SF); Transmembrane 9 superfamily member;description_source=UniProtKB/TrEMBL;description_source_acc=A0A087VWY3;
Eoli_000042900	Microtubule associated protein%2C tubulin-binding repeat; Microtubule associated protein 2;description_source=UniProtKB/TrEMBL;description_source_acc=A0A087VX43;
Eoli_000043000	RNA-polymerase II-associated protein 3-like%2C C-terminal domain; Sperm associated antigen 1;description_source=UniProtKB/TrEMBL;description_source_acc=A0A087VWS9;
Eoli_000043100	WD repeat containing protein 48;description_source=UniProtKB/TrEMBL;description_source_acc=A0A087VWR1; WD40-repeat-containing domain superfamily;
Eoli_000043200	biotype=protein_coding;
Eoli_000043400	Pancreatic hormone;description_source=UniProtKB/TrEMBL;description_source_acc=A0A087VX47; Pancreatic hormone-like%2C conserved site;
Eoli_000043500	7TM GPCR rhodopsin;description_source=UniProtKB/TrEMBL;description_source_acc=A0A087VWT2; G protein-coupled receptor%2C rhodopsin-like;
Eoli_000043600	50S ribosomal protein L1;description_source=UniProtKB/TrEMBL;description_source_acc=A0A087VWR3; Ribosomal protein L1-like;
Eoli_000043700	biotype=protein_coding;
Eoli_000043900	Glutamate receptor 4;description_source=UniProtKB/TrEMBL;description_source_acc=A0A087VWZ2;
Eoli_000044000	Glutamate receptor 2;description_source=UniProtKB/TrEMBL;description_source_acc=A0A087VX50; Ionotropic glutamate receptor%2C L-glutamate and glycine-binding domain;
Eoli_000044100	Glutamate receptor 2;description_source=UniProtKB/TrEMBL;description_source_acc=A0A087VWT8; Periplasmic binding protein-like I;
Eoli_000044200	Actin;description_source=UniProtKB/TrEMBL;description_source_acc=A0A087VWR7; Actin%2C conserved site;
Eoli_000044300	biotype=protein_coding;
Eoli_000044400	biotype=protein_coding;
Eoli_000044600	Eukaryotic translation initiation factor 4E;description_source=UniProtKB/TrEMBL;description_source_acc=R4ZHA7;locus=4ebp; Eukaryotic translation initiation factor 4E binding;
Eoli_000044800	biotype=protein_coding; AH/BAR domain superfamily;
Eoli_000044900	Clathrin coat assembly protein ap 1;description_source=UniProtKB/TrEMBL;description_source_acc=A0A087VWU2; AP-2 complex subunit mu%2C C-terminal superfamily;
Eoli_000045000	Hippocampus abundant transcript 1 protein;description_source=UniProtKB/TrEMBL;description_source_acc=A0A087VWS0; MFS transporter superfamily;
Eoli_000045100	Coiled coil domain containing protein 132;description_source=UniProtKB/TrEMBL;description_source_acc=A0A087VX93; Vacuolar protein sorting-associated protein 54%2C N-terminal;
Eoli_000045300	Insulin IGF relaxin;description_source=UniProtKB/TrEMBL;description_source_acc=A0A087VX60; Insulin-like superfamily;
Eoli_000045400	Expressed protein;description_source=UniProtKB/TrEMBL;description_source_acc=A0A087VWU6;
Eoli_000045500	2-(3-amino-3-carboxypropyl)histidine synthase subunit 1;description_source=UniProtKB/TrEMBL;description_source_acc=A0A087VWS3; Diphthamide synthesis DHP1/DPH2%2C eukaryotes and archaea;
Eoli_000045600	Expressed conserved protein;description_source=UniProtKB/TrEMBL;description_source_acc=A0A087VX98;
Eoli_000045700	biotype=protein_coding;
Eoli_000045900	Origin recognition complex subunit 3;description_source=UniProtKB/TrEMBL;description_source_acc=A0A087VWV0; Origin recognition complex%2C subunit 3;
Eoli_000046200	Voltage-dependent channel domain superfamily; Polycystin 2;description_source=UniProtKB/TrEMBL;description_source_acc=A0A0S4MN41;
Eoli_000046400	biotype=protein_coding;
Eoli_000046500	WD40-repeat-containing domain superfamily; Jnk:sapk associated protein;description_source=UniProtKB/TrEMBL;description_source_acc=A0A087VWS8;
Eoli_000046600	High temperature induced dauer formation protein;description_source=UniProtKB/TrEMBL;description_source_acc=A0A087VXA6; Hid-1/Ecm30;
Eoli_000047000	Diagnostic antigen gp50;description_source=UniProtKB/TrEMBL;description_source_acc=A0A087VWT3;
Eoli_000053100	biotype=protein_coding; T-box superfamily;
Eoli_000053400	CLEC16A/TT9; Protein clec16a;description_source=UniProtKB/TrEMBL;description_source_acc=A0A087VXA7;
Eoli_000053500	Expressed conserved protein;description_source=UniProtKB/TrEMBL;description_source_acc=A0A087VWZ4;
Eoli_000053600	biotype=protein_coding;
Eoli_000053700	Expressed conserved protein;description_source=UniProtKB/TrEMBL;description_source_acc=A0A087VXE2;
Eoli_000053800	SLC10;description_source=UniProtKB/TrEMBL;description_source_acc=A0A087VX58;
Eoli_000053900	Acyl protein thioesterase 12;description_source=UniProtKB/TrEMBL;description_source_acc=A0A087VXB2; Alpha/Beta hydrolase fold;
Eoli_000054250	Hypothetical transcript;description_source=UniProtKB/TrEMBL;description_source_acc=A0A087VX63;
Eoli_000054300	Concanavalin A-like lectin/glucanase domain superfamily; Cj cadherin;description_source=UniProtKB/TrEMBL;description_source_acc=A0A087VXB7;
Eoli_000054400	Coiled coil domain containing protein 37;description_source=UniProtKB/TrEMBL;description_source_acc=A0A087VX05; Domain of unknown function DUF4200;
Eoli_000054500	Expressed conserved protein;description_source=UniProtKB/TrEMBL;description_source_acc=A0A087VWX7;
Eoli_000054700	Death domain containing protein;description_source=UniProtKB/TrEMBL;description_source_acc=A0A087VX68; Death-like domain superfamily;
Eoli_000054800	GTPase activating protein ZNF289;description_source=UniProtKB/TrEMBL;description_source_acc=A0A087VXC2; ArfGAP domain superfamily;
Eoli_000054900	Expressed conserved protein;description_source=UniProtKB/TrEMBL;description_source_acc=A0A087VX10;
Eoli_000055100	Expressed protein;description_source=UniProtKB/TrEMBL;description_source_acc=A0A087VWY1;
Eoli_000055200	Hypothetical transcript;description_source=UniProtKB/TrEMBL;description_source_acc=A0A087VXF5;
Eoli_000055300	biotype=protein_coding;
Eoli_000055400	DnaJ subfamily C 6;description_source=UniProtKB/TrEMBL;description_source_acc=A0A087VXC5; Chaperone J-domain superfamily;
Eoli_000055500	biotype=protein_coding; Little elongation complex subunit 2 %2C C-terminal;
Eoli_000055600	Expressed conserved protein;description_source=UniProtKB/TrEMBL;description_source_acc=A0A087VWY7;
Eoli_000055700	Expressed conserved protein;description_source=UniProtKB/TrEMBL;description_source_acc=A0A087VXG0;
Eoli_000055800	Expressed protein;description_source=UniProtKB/TrEMBL;description_source_acc=A0A087VX78;
Eoli_000055900	Protein quaking;description_source=UniProtKB/TrEMBL;description_source_acc=A0A087VXC9; K Homology domain%2C type 1 superfamily;
Eoli_000056100	FERM central domain;description_source=UniProtKB/TrEMBL;description_source_acc=A0A087VX22; Kindlin/fermitin;
Eoli_000056200	Expressed protein;description_source=UniProtKB/TrEMBL;description_source_acc=A0A087VWZ3; DoxX family;
Eoli_000056300	Adenylosuccinate lyase;description_source=UniProtKB/TrEMBL;description_source_acc=A0A087VXG3; Fumarase/histidase%2C N-terminal;
Eoli_000056400	Expressed conserved protein;description_source=UniProtKB/TrEMBL;description_source_acc=A0A087VX83;
Eoli_000056500	Cadherin conserved site; Protocadherin 9;description_source=UniProtKB/TrEMBL;description_source_acc=A0A087VXD3;
Eoli_000056700	Expressed protein;description_source=UniProtKB/TrEMBL;description_source_acc=A0A087VWZ8;
Eoli_000056800	Transcription factor iib;description_source=UniProtKB/TrEMBL;description_source_acc=A0A087VX89; Cilia/flagella-associated protein 20/WDR90/C3orf67;
Eoli_000056900	Bone morpholocus tagtic protein antagonist noggin;description_source=UniProtKB/TrEMBL;description_source_acc=A0A087VXD9; Cystine-knot cytokine;
Eoli_000057100	Exonuclease RNase T DNA polymerase III;description_source=UniProtKB/TrEMBL;description_source_acc=A0A087VX30; Ribonuclease H superfamily;
Eoli_000057200	Leucine-rich repeat domain superfamily; Protein zyg;description_source=UniProtKB/TrEMBL;description_source_acc=A0A087VX03;
Eoli_000057300	RBR-type E3 ubiquitin transferase;description_source=UniProtKB/TrEMBL;description_source_acc=A0A087VXH3; E3 ubiquitin ligase RBR family;
Eoli_000057400	tRNA (guanine-N(7)-)-methyltransferase;description_source=UniProtKB/TrEMBL;description_source_acc=A0A087VX95; S-adenosyl-L-methionine-dependent methyltransferase;
Eoli_000057500	Syntaxin 5;description_source=UniProtKB/TrEMBL;description_source_acc=A0A087VXE0; SNARE;
Eoli_000057600	Expressed protein;description_source=UniProtKB/TrEMBL;description_source_acc=A0A087VX37;
Eoli_000057700	Prominin; Prominin protein;description_source=UniProtKB/TrEMBL;description_source_acc=A0A087VX08;
Eoli_000057800	biotype=protein_coding;
Eoli_000057900	Nodal modulator 1;description_source=UniProtKB/TrEMBL;description_source_acc=A0A087VX99; Carbohydrate-binding-like fold;
Eoli_000058000	Translationally controlled tumor protein;description_source=UniProtKB/TrEMBL;description_source_acc=A0A087VXE6; Translationally controlled tumour protein (TCTP) domain;
Eoli_000058100	Receptor type tyrosine protein phosphatase;description_source=UniProtKB/TrEMBL;description_source_acc=A0A087VX41; Immunoglobulin-like domain superfamily;
Eoli_000058200	Rna exonuclease 1;description_source=UniProtKB/TrEMBL;description_source_acc=A0A087VX13; Ribonuclease H superfamily;
Eoli_000058300	Expressed conserved protein;description_source=UniProtKB/TrEMBL;description_source_acc=A0A087VXH9;
Eoli_000058400	Expressed conserved protein;description_source=UniProtKB/TrEMBL;description_source_acc=A0A087VXA5;
Eoli_000058500	Expressed conserved protein;description_source=UniProtKB/TrEMBL;description_source_acc=A0A087VXF1; PH-like domain superfamily;
Eoli_000058700	Nuclear pore complex protein Nup188;description_source=UniProtKB/TrEMBL;description_source_acc=A0A087VX20;
Eoli_000058800	Mitochondrial processing peptidase;description_source=UniProtKB/TrEMBL;description_source_acc=A0A087VXI4; Mitochondrial-processing peptidase subunit alpha;
Eoli_000058900	Timeless C-terminal; Timeless;description_source=UniProtKB/TrEMBL;description_source_acc=A0A087VXA9;
Eoli_000059000	biotype=protein_coding; Carbohydrate-binding-like fold;
Eoli_000059100	Related to multifunctional cyclin dependent;description_source=UniProtKB/TrEMBL;description_source_acc=A0A087VX51; Glycerophosphodiester phosphodiesterase Gde1;
Eoli_000059200	biotype=protein_coding;
Eoli_000059300	Expressed conserved protein;description_source=UniProtKB/TrEMBL;description_source_acc=A0A087VXI9;
Eoli_000059400	Pikachurin;description_source=UniProtKB/TrEMBL;description_source_acc=A0A087VXB4; Concanavalin A-like lectin/glucanase domain superfamily;
Eoli_000059500	Glycoside hydrolase subgroup catalytic core;description_source=UniProtKB/TrEMBL;description_source_acc=A0A087VXG1; Glycoside hydrolase%2C family 5%2C conserved site;
Eoli_000059600	Transmembrane protein 186;description_source=UniProtKB/TrEMBL;description_source_acc=A0A087VX57; Transmembrane protein 186;
Eoli_000059700	Calcineurin phosphoesterase family protein;description_source=UniProtKB/TrEMBL;description_source_acc=A0A087VX32; Metallo-dependent phosphatase-like;
Eoli_000059800	Tegumental protein;description_source=UniProtKB/TrEMBL;description_source_acc=A0A087VXJ4; EF-Hand 1%2C calcium-binding site;
Eoli_000060000	Mitochondrial ribosomal protein L38;description_source=UniProtKB/TrEMBL;description_source_acc=A0A087VX62; PEBP-like superfamily;
Eoli_000060100	Stomatin;description_source=UniProtKB/TrEMBL;description_source_acc=A0A087VX36; SCP2 sterol-binding domain superfamily;
Eoli_000060200	FUN14 domain containing protein 1;description_source=UniProtKB/TrEMBL;description_source_acc=A0A087VXJ9; FUN14;
Eoli_000060300	Sentrin specific protease 7;description_source=UniProtKB/TrEMBL;description_source_acc=A0A087VXC7; Papain-like cysteine peptidase superfamily;
Eoli_000060400	Dual specificity protein phosphatase 16;description_source=UniProtKB/TrEMBL;description_source_acc=A0A087VXH0; Rhodanese-like domain superfamily;
Eoli_000060500	Transmembrane 9 superfamily protein;description_source=UniProtKB/TrEMBL;description_source_acc=A0A087VX67; Akirin;
Eoli_000060600	WD40-repeat-containing domain superfamily; Lethal2 giant larvae protein 2;description_source=UniProtKB/TrEMBL;description_source_acc=A0A087VX44;
Eoli_000060700	Protein tyrosine kinase;description_source=UniProtKB/TrEMBL;description_source_acc=A0A087VXK3; Focal adhesion kinase%2C targeting (FAT) domain superfamily;
Eoli_000060800	Nipped-B protein;description_source=UniProtKB/TrEMBL;description_source_acc=A0A087VXD2; SCC2/Nipped-B family;
Eoli_000060900	Endophilin B2;description_source=UniProtKB/TrEMBL;description_source_acc=A0A087VXH4; AH/BAR domain superfamily;
Eoli_000061000	Cytosolic Fe S cluster assembly factor nubp1;description_source=UniProtKB/TrEMBL;description_source_acc=A0A087VX72; Flagellum site-determining protein YlxH/ Fe-S cluster assembling factor NBP35;
Eoli_000061100	Cyclic nucleotide gated cation channel;description_source=UniProtKB/TrEMBL;description_source_acc=A0A087VX48; Cyclic nucleotide-binding-like;
Eoli_000061600	Discoidin domain containing receptor 2;description_source=UniProtKB/TrEMBL;description_source_acc=A0A087VXD7; Epithelial discoidin domain-containing receptor 1;
Eoli_000061700	Expressed conserved protein;description_source=UniProtKB/TrEMBL;description_source_acc=A0A087VXI1;
Eoli_000062000	Expressed conserved protein;description_source=UniProtKB/TrEMBL;description_source_acc=A0A087VXL2;
Eoli_000062100	Cyclin t1;description_source=UniProtKB/TrEMBL;description_source_acc=A0A087VXE4; Cyclin-like superfamily;
Eoli_000062300	Proteasome subunit beta type;description_source=UniProtKB/TrEMBL;description_source_acc=A0A087VXI5; Proteasome subunit beta 7;
Eoli_000062400	Pdz domain containing protein;description_source=UniProtKB/TrEMBL;description_source_acc=A0A087VX82; PDZ superfamily;
Eoli_000062500	Sodium/hydrogen exchanger;description_source=UniProtKB/TrEMBL;description_source_acc=A0A087VX59; Cation/H+ exchanger%2C CPA1 family;
Eoli_000062600	Sodium/hydrogen exchanger;description_source=UniProtKB/TrEMBL;description_source_acc=A0A087VXL8; Cation/H+ exchanger%2C CPA1 family;
Eoli_000062700	biotype=protein_coding;
Eoli_000062800	Protection of telomeres protein 1;description_source=UniProtKB/TrEMBL;description_source_acc=A0A087VXJ1; Protection of telomeres protein 1%2C ssDNA-binding domain;
Eoli_000062900	biotype=protein_coding;
Eoli_000063000	Wd40 repeat;description_source=UniProtKB/TrEMBL;description_source_acc=A0A087VX65; WD40-repeat-containing domain superfamily;
Eoli_000063100	Autophagy protein 5;description_source=UniProtKB/TrEMBL;description_source_acc=A0A087VXM2; Autophagy-related protein 5;
Eoli_000063400	RNA binding protein fox 1 3;description_source=UniProtKB/TrEMBL;description_source_acc=A0A087VX94; RNA-binding domain superfamily;
Eoli_000063500	Dyskeratosis congenita 1 dyskerin;description_source=UniProtKB/TrEMBL;description_source_acc=A0A087VX70; tRNA pseudouridylate synthase B%2C C-terminal;
Eoli_000063610	RAD50 interacting protein 1;description_source=UniProtKB/TrEMBL;description_source_acc=A0A087VXF8; RINT-1/Tip20;
Eoli_000063700	Amiloride sensitive cation channel 4 A;description_source=UniProtKB/TrEMBL;description_source_acc=A0A087VXK0; Epithelial sodium channel;
Eoli_000063800	Importin 5;description_source=UniProtKB/TrEMBL;description_source_acc=A0A087VXA0; TOG domain;
Eoli_000064300	Oligomeric golgi complex subunit 3;description_source=UniProtKB/TrEMBL;description_source_acc=A0A087VXK5; Cyclin-like superfamily;
Eoli_000064400	Histidine kinase;description_source=UniProtKB/TrEMBL;description_source_acc=A0A087VXA4;
Eoli_000064500	Importin subunit alpha;description_source=UniProtKB/TrEMBL;description_source_acc=A0A087VX81; Importin-alpha%2C importin-beta-binding domain superfamily;
Eoli_000064700	Histidine acid phosphatase%2C VIP1 family; Inositol hexakisphosphate and diphosphoinositol-pentakisphosphate kinase;description_source=UniProtKB/TrEMBL;description_source_acc=A0A087VXH2;
Eoli_000065000	Probable glucosamine 6 phosphate;description_source=UniProtKB/TrEMBL;description_source_acc=A0A087VXL0; Glucosamine 6-phosphate N-acetyltransferase;
Eoli_000065100	Sestrin 1;description_source=UniProtKB/TrEMBL;description_source_acc=A0A087VXB0; AhpD-like;
Eoli_000065300	Rossmann-like alpha/beta/alpha sandwich fold; Universal stress protein;description_source=UniProtKB/TrEMBL;description_source_acc=A0A087VXP4;
Eoli_000065400	Expressed conserved protein;description_source=UniProtKB/TrEMBL;description_source_acc=A0A087VXH6; DNA/RNA-binding protein Alba-like;
Eoli_000065450	AP complex subunit sigma;description_source=UniProtKB/TrEMBL;description_source_acc=A0A087VXL4; AP-2 complex subunit sigma;
Eoli_000065500	5' 3' exoribonuclease 2;description_source=UniProtKB/TrEMBL;description_source_acc=A0A087VXB5; 5'-3' exoribonuclease;
Eoli_000065700	Zinc finger%2C CCCH-type; Muscleblind protein;description_source=UniProtKB/TrEMBL;description_source_acc=A0A087VX91;
Eoli_000065800	Papain-like cysteine peptidase superfamily; Ubiquitin carboxyl terminal hydrolase 4;description_source=UniProtKB/TrEMBL;description_source_acc=A0A087VXP9;
Eoli_000065900	Riboflavin transporter 2 A;description_source=UniProtKB/TrEMBL;description_source_acc=A0A087VXI2; Solute carrier family 52%2C riboflavin transporter;
Eoli_000066000	Riboflavin transporter 2;description_source=UniProtKB/TrEMBL;description_source_acc=A0A087VXL7; Solute carrier family 52%2C riboflavin transporter;
Eoli_000066100	biotype=protein_coding;
Eoli_000066200	Rhodopsin orphan GPCR;description_source=UniProtKB/TrEMBL;description_source_acc=A0A087VX96; GPCR%2C rhodopsin-like%2C 7TM;
Eoli_000066300	biotype=protein_coding; Elongator complex protein 5;
Eoli_000066400	Transcription and mRNA export factor ENY2;description_source=UniProtKB/TrEMBL;description_source_acc=A0A087VXI7; Transcription factor EnY2 superfamily;
Eoli_000066600	AMME syndrome candidate locus tag 1 protein;description_source=UniProtKB/TrEMBL;description_source_acc=A0A087VXM3; AMMECR1 domain superfamily;
Eoli_000066700	Pyridoxal dependent decarboxylase;description_source=UniProtKB/TrEMBL;description_source_acc=A0A087VXC6; Pyridoxal phosphate-dependent transferase;
Eoli_000066800	Armadillo-type fold; Integrator complex subunit 4;description_source=UniProtKB/TrEMBL;description_source_acc=A0A087VXA3;
Eoli_000066900	biotype=protein_coding;
Eoli_000067000	Disks large 1;description_source=UniProtKB/TrEMBL;description_source_acc=A0A087VXJ2; L27 domain superfamily;
Eoli_000067100	Fibronectin type III;description_source=UniProtKB/TrEMBL;description_source_acc=A0A087VXM6; Fibronectin type III superfamily;
Eoli_000067200	WD repeat containing protein 82;description_source=UniProtKB/TrEMBL;description_source_acc=A0A087VXD0; WD repeat-containing protein 82;
Eoli_000067300	Sugar transporter;description_source=UniProtKB/TrEMBL;description_source_acc=A0A087VXA8; Asteroid;
Eoli_000067400	Expressed conserved protein;description_source=UniProtKB/TrEMBL;description_source_acc=A0A087VXR2; Asteroid;
Eoli_000067500	Serine:threonine protein kinase 3;description_source=UniProtKB/TrEMBL;description_source_acc=A0A087VXJ7; Mst1 SARAH domain;
Eoli_000067600	Rho associated protein kinase 1;description_source=UniProtKB/TrEMBL;description_source_acc=A0A087VXN0; Rho-associated protein kinase LET-502;
Eoli_000067900	T cell transcription factor 4 long C terminal;description_source=UniProtKB/TrEMBL;description_source_acc=A0A087VXB3; High mobility group box domain superfamily;
Eoli_000068000	Eukaryotic translation initiation factor 3 subunit G;description_source=UniProtKB/TrEMBL;description_source_acc=A0A087VXR7; RNA-binding domain superfamily;
Eoli_000068200	biotype=protein_coding;
Eoli_000068300	biotype=protein_coding; TRAF-like;
Eoli_000068600	Expressed conserved protein;description_source=UniProtKB/TrEMBL;description_source_acc=A0A087VXS2;
Eoli_000068700	Eukaryotic translation initiation factor 3;description_source=UniProtKB/TrEMBL;description_source_acc=A0A087VXK7; MPN domain;
Eoli_000068800	Enoyl coenzyme A hydratase;description_source=UniProtKB/TrEMBL;description_source_acc=A0A087VXP0; ClpP/crotonase-like domain superfamily;
Eoli_000068900	DEAD Asp Glu Ala Asp box polypeptide 21;description_source=UniProtKB/TrEMBL;description_source_acc=A0A087VXE8; RNA-binding domain superfamily;
Eoli_000069100	Adenine phosphoribosyltransferase;description_source=UniProtKB/TrEMBL;description_source_acc=A0A087VXC3; Phosphoribosyltransferase-like;
Eoli_000069200	Expressed conserved protein;description_source=UniProtKB/TrEMBL;description_source_acc=A0A087VXS5; Glutamate-rich protein 2;
Eoli_000069290	Protein kish;description_source=UniProtKB/TrEMBL;description_source_acc=A0A087VXL3; Protein kish;
Eoli_000069310	Expressed protein;description_source=UniProtKB/TrEMBL;description_source_acc=A0A087VXP6;
Eoli_000069410	Apoptosis inducing factor 1 mitochondrial;description_source=UniProtKB/TrEMBL;description_source_acc=A0A087VXF2; FAD/NAD(P)-binding domain superfamily;
Eoli_000069420	Anaphase promoting complex subunit 11;description_source=UniProtKB/TrEMBL;description_source_acc=A0A087VXD1; Anaphase-promoting complex subunit 11;
Eoli_000069500	Tryptophan hydroxylase;description_source=UniProtKB/TrEMBL;description_source_acc=A0A087VXS8; Aromatic amino acid hydroxylase superfamily;
Eoli_000069600	Netrin receptor UNC5; Netrin receptor unc 5;description_source=UniProtKB/TrEMBL;description_source_acc=A0A087VXL9;
Eoli_000069700	Expressed protein;description_source=UniProtKB/TrEMBL;description_source_acc=A0A087VXQ1;
Eoli_000069800	biotype=protein_coding; Sperm-tail PG-rich repeat;
Eoli_000070300	Expressed conserved protein;description_source=UniProtKB/TrEMBL;description_source_acc=A0A087VXT3; Cyclin-dependent kinase inhibitor;
Eoli_000070400	Mitochondrial inner membrane translocase complex subunit Tim21;description_source=UniProtKB/TrEMBL;description_source_acc=A0A087VXM4; Tim21 IMS domain superfamily;
Eoli_000070500	p53 induced protein;description_source=UniProtKB/TrEMBL;description_source_acc=A0A087VXQ6; P53-induced protein;
Eoli_000070600	Rna binding protein musashi;description_source=UniProtKB/TrEMBL;description_source_acc=A0A087VXG2; RNA-binding domain superfamily;
Eoli_000070700	Mitochondrial ribosomal protein l23;description_source=UniProtKB/TrEMBL;description_source_acc=A0A087VXE1; Ribosomal protein L25/L23;
Eoli_000070800	biotype=protein_coding;
Eoli_000070900	Dro:myosuppressin receptor;description_source=UniProtKB/TrEMBL;description_source_acc=A0A087VXM9; 7TM GPCR%2C serpentine receptor class w (Srw);
Eoli_000071200	biotype=protein_coding;
Eoli_000071300	Dynein light chain;description_source=UniProtKB/TrEMBL;description_source_acc=A0A087VXE7; Dynein light chain superfamily;
Eoli_000071400	Dynein light chain;description_source=UniProtKB/TrEMBL;description_source_acc=A0A087VXU3; Dynein light chain superfamily;
Eoli_000071500	Dynein light chain;description_source=UniProtKB/TrEMBL;description_source_acc=A0A087VXN4; Dynein light chain superfamily;
Eoli_000071700	Dynein light chain;description_source=UniProtKB/TrEMBL;description_source_acc=A0A087VXR5; Dynein light chain superfamily;
Eoli_000071800	Dynein intermediate chain;description_source=UniProtKB/TrEMBL;description_source_acc=A0A087VXH1; P-loop containing nucleoside triphosphate hydrolase;
Eoli_000072100	Expressed conserved protein;description_source=UniProtKB/TrEMBL;description_source_acc=A0A087VXU8;
Eoli_000072200	Expressed protein;description_source=UniProtKB/TrEMBL;description_source_acc=A0A087VXN9;
Eoli_000072500	Hypothetical transcript;description_source=UniProtKB/TrEMBL;description_source_acc=A0A0S4MLW1;
Eoli_000072600	biotype=protein_coding;
Eoli_000072700	Expressed conserved protein;description_source=UniProtKB/TrEMBL;description_source_acc=A0A087VXF9;
Eoli_000072800	Expressed conserved protein;description_source=UniProtKB/TrEMBL;description_source_acc=A0A087VXV1;
Eoli_000072900	Expressed protein;description_source=UniProtKB/TrEMBL;description_source_acc=A0A087VXP3;
Eoli_000073000	Expressed conserved protein;description_source=UniProtKB/TrEMBL;description_source_acc=A0A087VXS6;
Eoli_000073200	Expressed conserved protein;description_source=UniProtKB/TrEMBL;description_source_acc=A0A087VXI0;
Eoli_000073300	biotype=protein_coding;
Eoli_000073400	biotype=protein_coding;
Eoli_000073500	biotype=protein_coding;
Eoli_000073700	Small GTPase Ras dva 3;description_source=UniProtKB/TrEMBL;description_source_acc=A0A087VXI6; P-loop containing nucleoside triphosphate hydrolase;
Eoli_000073800	biotype=protein_coding;
Eoli_000073900	Expressed conserved protein;description_source=UniProtKB/TrEMBL;description_source_acc=A0A087VXV5;
Eoli_000074100	Nucleolin;description_source=UniProtKB/TrEMBL;description_source_acc=A0A087VXT4; RNA-binding domain superfamily;
Eoli_000074200	biotype=protein_coding;
Eoli_000074300	Dynein light chain;description_source=UniProtKB/TrEMBL;description_source_acc=A0A087VXH7; Tctex-1-like superfamily;
Eoli_000074400	Ankyrin repeat domain containing protein 39;description_source=UniProtKB/TrEMBL;description_source_acc=A0A087VXV8; Ankyrin repeat-containing domain superfamily;
Eoli_000074500	Cytochrome b-c1 complex subunit 7;description_source=UniProtKB/TrEMBL;description_source_acc=A0A087VXQ9; Cytochrome b-c1 complex subunit 7 superfamily;
Eoli_000074600	Expressed protein;description_source=UniProtKB/TrEMBL;description_source_acc=A0A087VXT9;
Eoli_000074700	Tachykinin peptides receptor 99D;description_source=UniProtKB/TrEMBL;description_source_acc=A0A087VXJ6; GPCR%2C rhodopsin-like%2C 7TM;
Eoli_000075000	GAS2 protein 3;description_source=UniProtKB/TrEMBL;description_source_acc=A0A087VXI3; CH domain superfamily;
Eoli_000075100	Rab5 interacting;description_source=UniProtKB/TrEMBL;description_source_acc=A0A087VXW1; Rab5-interacting protein family;
Eoli_000075200	Peptidyl prolyl cis trans isomerase FKBP5;description_source=UniProtKB/TrEMBL;description_source_acc=A0A087VXR4; Tetratricopeptide repeat;
Eoli_000075300	biotype=protein_coding; ER membrane protein complex subunit 7;
Eoli_000075400	PERQ amino acid rich with GYF domain containing protein;description_source=UniProtKB/TrEMBL;description_source_acc=A0A087VXK1; Arginine and glutamate-rich protein 1;
Eoli_000075500	biotype=protein_coding;
Eoli_000075600	Alpha tubulin N acetyltransferase;description_source=UniProtKB/TrEMBL;description_source_acc=A0A087VXW4; Alpha-tubulin N-acetyltransferase;
Eoli_000075700	Coenzyme q10 biosynthesis protein;description_source=UniProtKB/TrEMBL;description_source_acc=A0A087VXR9; Ubiquinone biosynthesis protein Coq7;
Eoli_000075800	Receptor protein-tyrosine kinase;description_source=UniProtKB/TrEMBL;description_source_acc=A0A087VXU7; Receptor L-domain superfamily;
Eoli_000075900	K Homology domain%2C type 1 superfamily; Protein bicaudal C 1;description_source=UniProtKB/TrEMBL;description_source_acc=A0A087VXK6;
Eoli_000076000	biotype=protein_coding;
Eoli_000076200	Expressed conserved protein;description_source=UniProtKB/TrEMBL;description_source_acc=A0A087VXW9;
Eoli_000076400	Guanine nucleotide exchange factor;description_source=UniProtKB/TrEMBL;description_source_acc=A0A087VXV0; Dbl homology (DH) domain superfamily;
Eoli_000076500	biotype=protein_coding; Membrane-spanning 4-domains subfamily A;
Eoli_000076600	P-loop containing nucleoside triphosphate hydrolase; ATPase family AAA domain containing protein 1 B;description_source=UniProtKB/TrEMBL;description_source_acc=A0A087VXJ8;
Eoli_000076700	BTB:POZ domain containing protein;description_source=UniProtKB/TrEMBL;description_source_acc=A0A087VXX5; SKP1/BTB/POZ domain superfamily;
Eoli_000076800	biotype=protein_coding;
Eoli_000076900	Adenosylhomocysteinase;description_source=UniProtKB/TrEMBL;description_source_acc=A0A087VXV3; NAD(P)-binding domain superfamily;
Eoli_000077000	Cyclin g associated kinase;description_source=UniProtKB/TrEMBL;description_source_acc=A0A087VXL6; Chaperone J-domain superfamily;
Eoli_000077100	Allatostatin A receptor;description_source=UniProtKB/TrEMBL;description_source_acc=A0A087VXK4; GPCR%2C rhodopsin-like%2C 7TM;
Eoli_000077200	Mitochondrial substrate solute carrier;description_source=UniProtKB/TrEMBL;description_source_acc=A0A087VXY0; Solute carrier family 25 member 46;
Eoli_000077700	Kunitz:Bovine pancreatic trypsin inhibitor;description_source=UniProtKB/TrEMBL;description_source_acc=A0A087VXT7; Pancreatic trypsin inhibitor Kunitz domain superfamily;
Eoli_000077800	Papilin;description_source=UniProtKB/TrEMBL;description_source_acc=A0A087VXV6; Pancreatic trypsin inhibitor Kunitz domain superfamily;
Eoli_000077900	Brain specific homeobox protein;description_source=UniProtKB/TrEMBL;description_source_acc=A0A087VXM1; Homeobox domain%2C metazoa;
Eoli_000078000	60S ribosomal protein L8;description_source=UniProtKB/TrEMBL;description_source_acc=A0A087VXK9; Ribosomal protein L2%2C archaeal-type;
Eoli_000078100	Domain of unknown function DUF4503; biotype=protein_coding;
Eoli_000078200	BTB-kelch protein; Kelch repeat type 1;description_source=UniProtKB/TrEMBL;description_source_acc=A0A087VXU2;
Eoli_000078600	DNA-(apurinic or apyrimidinic site) lyase;description_source=UniProtKB/TrEMBL;description_source_acc=A0A087VXZ0; Endonuclease/exonuclease/phosphatase superfamily;
Eoli_000078700	Expressed protein;description_source=UniProtKB/TrEMBL;description_source_acc=A0A087VXU6;
Eoli_000078800	AMP-binding%2C conserved site; Long chain fatty acid coenzyme A ligase 5;description_source=UniProtKB/TrEMBL;description_source_acc=A0A087VXW2;
Eoli_000078900	Aminoacyl tRNA synthetase class I;description_source=UniProtKB/TrEMBL;description_source_acc=A0A087VXN1;
Eoli_000079000	Phospholipid-transporting ATPase;description_source=UniProtKB/TrEMBL;description_source_acc=A0A087VXM0; HAD-like superfamily;
Eoli_000079200	Retinol dehydrogenase 11;description_source=UniProtKB/TrEMBL;description_source_acc=A0A087VXU9; NAD(P)-binding domain superfamily;
Eoli_000079300	tRNA (adenine(58)-N(1))-methyltransferase catalytic subunit TRMT61A;description_source=UniProtKB/TrEMBL;description_source_acc=A0A087VXW6; S-adenosyl-L-methionine-dependent methyltransferase;
Eoli_000079400	biotype=protein_coding;
Eoli_000079500	Expressed conserved protein;description_source=UniProtKB/TrEMBL;description_source_acc=A0A087VXM5;
Eoli_000079600	Expressed conserved protein;description_source=UniProtKB/TrEMBL;description_source_acc=A0A087VY05;
Eoli_000079700	Expressed protein;description_source=UniProtKB/TrEMBL;description_source_acc=A0A087VXV4;
Eoli_000079800	High mobility group protein 20A;description_source=UniProtKB/TrEMBL;description_source_acc=A0A087VXX1; High mobility group box domain superfamily;
Eoli_000079900	Erythroblast macrophage protein EMP;description_source=UniProtKB/TrEMBL;description_source_acc=A0A087VXP1; Protein Fyv10/Macrophage erythroblast attacher;
Eoli_000080000	biotype=protein_coding;
Eoli_000080300	Potassium channel subfamily K;description_source=UniProtKB/TrEMBL;description_source_acc=A0A087VXV7; Potassium channel domain;
Eoli_000080400	GTP binding protein Di Ras2;description_source=UniProtKB/TrEMBL;description_source_acc=A0A087VXX6; P-loop containing nucleoside triphosphate hydrolase;
Eoli_000080500	Nucleolin;description_source=UniProtKB/TrEMBL;description_source_acc=A0A087VXP5; RNA-binding domain superfamily;
Eoli_000080600	Solute carrier family 12;description_source=UniProtKB/TrEMBL;description_source_acc=A0A087VXN7; SLC12A transporter%2C C-terminal;
Eoli_000080700	Long chain fatty acid transport protein 4;description_source=UniProtKB/TrEMBL;description_source_acc=A0A087VY16; AMP-binding%2C conserved site;
Eoli_000080800	Expressed conserved protein;description_source=UniProtKB/TrEMBL;description_source_acc=A0A087VXW0;
Eoli_000082300	Endonuclease/exonuclease/phosphatase superfamily; Deoxyribonuclease;description_source=UniProtKB/TrEMBL;description_source_acc=A0A0S4MMS6;
Eoli_000082700	Small nuclear ribonucleoprotein associated;description_source=UniProtKB/TrEMBL;description_source_acc=A0A087VY27; LSM domain superfamily;
Eoli_000083000	EGF region;description_source=UniProtKB/TrEMBL;description_source_acc=A0A087VXZ2;
Eoli_000083100	Expressed protein;description_source=UniProtKB/TrEMBL;description_source_acc=A0A087VXR0;
Eoli_000083200	Vacuolar protein sorting-associated protein 35;description_source=UniProtKB/TrEMBL;description_source_acc=A0A087VXQ3; Vacuolar protein sorting-associated protein 35;
Eoli_000083400	Dpy 30 motif;description_source=UniProtKB/TrEMBL;description_source_acc=A0A087VXX8; Dpy-30 motif;
Eoli_000083500	biotype=protein_coding;
Eoli_000083600	Sterile alpha motif SAM;description_source=UniProtKB/TrEMBL;description_source_acc=A0A087VXR6; Ankyrin repeat-containing domain superfamily;
Eoli_000083700	Rna binding protein musashi;description_source=UniProtKB/TrEMBL;description_source_acc=A0A087VXQ8; RNA-binding domain superfamily;
Eoli_000083800	AP-3 complex subunit delta;description_source=UniProtKB/TrEMBL;description_source_acc=A0A087VY40; Adaptor protein complex AP-3%2C delta subunit;
Eoli_000083900	Heterolocus tagous nuclear ribonucleoprotein;description_source=UniProtKB/TrEMBL;description_source_acc=A0A087VXY3; RNA-binding domain superfamily;
Eoli_000084000	Minor histocompatibility antigen H13;description_source=UniProtKB/TrEMBL;description_source_acc=A0A087VY03; Peptidase A22B%2C signal peptide peptidase;
Eoli_000084100	DNA methylase N 6 adenine specific;description_source=UniProtKB/TrEMBL;description_source_acc=A0A087VXS1;
Eoli_000084200	biotype=protein_coding;
Eoli_000084300	Bcl 2 ous antagonist:killer;description_source=UniProtKB/TrEMBL;description_source_acc=A0A087VY43; Blc2-like superfamily;
Eoli_000084400	Hypothetical transcript;description_source=UniProtKB/TrEMBL;description_source_acc=A0A087VXZ3; Acyl-CoA N-acyltransferase;
Eoli_000084450	Hypothetical transcript;description_source=UniProtKB/TrEMBL;description_source_acc=A0A087VY12;
Eoli_000084500	Calcium binding protein;description_source=UniProtKB/TrEMBL;description_source_acc=A0A087VXS7; EF-Hand 1%2C calcium-binding site;
Eoli_000084600	Expressed conserved protein;description_source=UniProtKB/TrEMBL;description_source_acc=A0A087VXR8;
Eoli_000084800	Neurocalcin;description_source=UniProtKB/TrEMBL;description_source_acc=A0A087VY01; EF-Hand 1%2C calcium-binding site;
Eoli_000085000	PWI domain superfamily; Serine:arginine repetitive matrix 1;description_source=UniProtKB/TrEMBL;description_source_acc=A0A087VXT2;
Eoli_000085100	Coiled coil domain containing protein 164;description_source=UniProtKB/TrEMBL;description_source_acc=A0A087VXS3; Dynein regulatory complex protein 1%2C C-terminal;
Eoli_000085200	Dicer 1;description_source=UniProtKB/TrEMBL;description_source_acc=A0A087VY51; Ribonuclease III%2C endonuclease domain superfamily;
Eoli_000085300	Transmembrane protein 39a;description_source=UniProtKB/TrEMBL;description_source_acc=A0A087VY08; Uncharacterised protein family TMEM39;
Eoli_000085400	Mastin;description_source=UniProtKB/TrEMBL;description_source_acc=A0A087VY24; Serine proteases%2C trypsin family%2C histidine active site;
Eoli_000085500	Expressed conserved protein;description_source=UniProtKB/TrEMBL;description_source_acc=A0A087VXT6;
Eoli_000085600	biotype=protein_coding;
Eoli_000085700	Frizzled 10;description_source=UniProtKB/TrEMBL;description_source_acc=A0A087VY56; Frizzled cysteine-rich domain superfamily;
Eoli_000085800	D isomer specific 2 hydroxyacid dehydrogenase NAD binding;description_source=UniProtKB/TrEMBL;description_source_acc=A0A087VY15; NAD(P)-binding domain superfamily;
Eoli_000085900	NADH dehydrogenase ubiquinone 1 beta;description_source=UniProtKB/TrEMBL;description_source_acc=A0A087VY30; NADH dehydrogenase [ubiquinone] 1 beta subcomplex subunit 8;
Eoli_000086000	Craniofacial development protein 1;description_source=UniProtKB/TrEMBL;description_source_acc=A0A087VXU1; SWR1-complex protein 5/Craniofacial development protein;
Eoli_000086100	Peptidase S8/S53 domain superfamily; Furin 1;description_source=UniProtKB/TrEMBL;description_source_acc=A0A087VXT5;
Eoli_000086200	biotype=protein_coding; PH-like domain superfamily;
Eoli_000086300	Fras1 related extracellular matrix protein;description_source=UniProtKB/TrEMBL;description_source_acc=A0A087VY23; WD40-repeat-containing domain superfamily;
Eoli_000086400	DEAD box ATP dependent RNA helicase 13;description_source=UniProtKB/TrEMBL;description_source_acc=A0A087VY37; P-loop containing nucleoside triphosphate hydrolase;
Eoli_000086500	Eukaryotic translation initiation factor 4b:4h;description_source=UniProtKB/TrEMBL;description_source_acc=A0A087VXU5; RNA-binding domain superfamily;
Eoli_000086550	Leucine rich repeat;description_source=UniProtKB/TrEMBL;description_source_acc=A0A087VXU0; Protein C21orf2;
Eoli_000086600	Protein sarah;description_source=UniProtKB/TrEMBL;description_source_acc=A0A087VY67; RNA-binding domain superfamily;
Eoli_000086700	Ribosome biolocus tagsis protein brx1;description_source=UniProtKB/TrEMBL;description_source_acc=A0A087VY31; Ribosome biogenesis protein BRX1;
Eoli_000086800	Syntaxin 5;description_source=UniProtKB/TrEMBL;description_source_acc=A0A087VY72; SNARE;
Eoli_000086900	Yrdc domain containing protein mitochondrial;description_source=UniProtKB/TrEMBL;description_source_acc=A0A087VXX0; DHBP synthase RibB-like alpha/beta domain superfamily;
Eoli_000087000	biotype=protein_coding;
Eoli_000087600	Tom1 protein 2;description_source=UniProtKB/TrEMBL;description_source_acc=A0A087VYD3; GAT domain superfamily;
Eoli_000087700	Wd40 repeat;description_source=UniProtKB/TrEMBL;description_source_acc=A0A087VY64; Dynein assembly factor 3%2C axonemal;
Eoli_000087800	Expressed protein;description_source=UniProtKB/TrEMBL;description_source_acc=A0A087VY80;
Eoli_000087900	Expressed conserved protein;description_source=UniProtKB/TrEMBL;description_source_acc=A0A087VXY9;
Eoli_000088000	Expressed conserved protein;description_source=UniProtKB/TrEMBL;description_source_acc=A0A087VXW8;
Eoli_000088100	Cleavage and polyadenylation specificity factor;description_source=UniProtKB/TrEMBL;description_source_acc=A0A087VYE0; Cleavage/polyadenylation specificity factor subunit 5;
Eoli_000088200	Marvel containing potential lipid;description_source=UniProtKB/TrEMBL;description_source_acc=A0A087VY68; Marvel domain;
Eoli_000088300	Heterolocus tagous nuclear ribonucleoprotein C;description_source=UniProtKB/TrEMBL;description_source_acc=A0A087VY84; RNA-binding domain superfamily;
Eoli_000088500	Diacylglycerol kinase;description_source=UniProtKB/TrEMBL;description_source_acc=A0A087VXZ4; Diacylglycerol kinase;
Eoli_000088600	Retinoblastoma binding protein 4;description_source=UniProtKB/TrEMBL;description_source_acc=A0A087VXX2; WD40-repeat-containing domain superfamily;
Eoli_000088700	Transcription and mRNA export factor ENY2;description_source=UniProtKB/TrEMBL;description_source_acc=A0A087VYE3; Transcription factor EnY2 superfamily;
Eoli_000088800	Hepatocyte nuclear factor 4 alpha;description_source=UniProtKB/TrEMBL;description_source_acc=A0A087VY71; Nuclear hormone receptor-like domain superfamily;
Eoli_000088900	biotype=protein_coding;
Eoli_000089200	Arsenite resistance protein 2;description_source=UniProtKB/TrEMBL;description_source_acc=A0A087VXX4; Protein of unknown function DUF3546;
Eoli_000089300	Bone morpholocus tagtic protein antagonist noggin;description_source=UniProtKB/TrEMBL;description_source_acc=A0A087VYE9; Cystine-knot cytokine;
Eoli_000089400	DNA directed RNA polymerase II subunit;description_source=UniProtKB/TrEMBL;description_source_acc=A0A087VY75; Rpb4/RPC9 superfamily;
Eoli_000089500	biotype=protein_coding;
Eoli_000089600	Expressed protein;description_source=UniProtKB/TrEMBL;description_source_acc=A0A087VY00;
Eoli_000089700	Expressed protein;description_source=UniProtKB/TrEMBL;description_source_acc=A0A087VXX7;
Eoli_000089800	Casein kinase I delta;description_source=UniProtKB/TrEMBL;description_source_acc=A0A087VYF4; Protein kinase-like domain superfamily;
Eoli_000090000	Expressed conserved protein;description_source=UniProtKB/TrEMBL;description_source_acc=A0A087VY94;
Eoli_000090100	Mitochondrial pyruvate carrier;description_source=UniProtKB/TrEMBL;description_source_acc=A0A087VY04; Mitochondrial pyruvate carrier;
Eoli_000090300	Transmembrane protein 184A;description_source=UniProtKB/TrEMBL;description_source_acc=A0A087VXX9; Organic solute transporter subunit alpha/Transmembrane protein 184;
Eoli_000090400	Immunoglobulin-like domain superfamily; Pro neuregulin 2 membrane bound;description_source=UniProtKB/TrEMBL;description_source_acc=A0A087VYF8;
Eoli_000090500	Reticulon 4 interacting protein 1;description_source=UniProtKB/TrEMBL;description_source_acc=A0A087VY81; NAD(P)-binding domain superfamily;
Eoli_000090600	biotype=protein_coding; Enkurin domain;
Eoli_000090700	Expressed conserved protein;description_source=UniProtKB/TrEMBL;description_source_acc=A0A087VY07;
Eoli_000090800	Expressed protein;description_source=UniProtKB/TrEMBL;description_source_acc=A0A087VXY2;
Eoli_000091000	Bystin;description_source=UniProtKB/TrEMBL;description_source_acc=A0A087VY85; Bystin;
Eoli_000091200	SNF2-like%2C N-terminal domain superfamily; TATA binding protein associated factor 172;description_source=UniProtKB/TrEMBL;description_source_acc=A0A087VYA0;
Eoli_000091300	Expressed protein;description_source=UniProtKB/TrEMBL;description_source_acc=A0A087VY11;
Eoli_000091400	Helicase;description_source=UniProtKB/TrEMBL;description_source_acc=A0A087VXY4;
Eoli_000091500	RNA and export factor binding protein 2;description_source=UniProtKB/TrEMBL;description_source_acc=A0A087VYG7; RNA-binding domain superfamily;
Eoli_000091600	Headcase protein;description_source=UniProtKB/TrEMBL;description_source_acc=A0A087VY89; Headcase%2C middle domain;
Eoli_000091700	Cytochrome b c1 complex subunit 2;description_source=UniProtKB/TrEMBL;description_source_acc=A0A087VYA3; Peptidase M16%2C N-terminal;
Eoli_000091800	mRNA binding protein;description_source=UniProtKB/TrEMBL;description_source_acc=A0A087VY13; Hyaluronan/mRNA-binding protein;
Eoli_000092400	Somatotropin hormone;description_source=UniProtKB/TrEMBL;description_source_acc=A0A087VXY8;
Eoli_000092500	Metaxin 1;description_source=UniProtKB/TrEMBL;description_source_acc=A0A087VYH0; Glutathione S-transferase%2C C-terminal domain superfamily;
Eoli_000092700	biotype=protein_coding;
Eoli_000092800	Transaldolase;description_source=UniProtKB/TrEMBL;description_source_acc=A0A087VYA8; Transaldolase%2C active site;
Eoli_000092900	Nuclear pore complex protein nup155;description_source=UniProtKB/TrEMBL;description_source_acc=A0A087VY19; Nucleoporin%2C Nup133/Nup155-like%2C N-terminal;
Eoli_000093100	FMRFamide activated amiloride sensitive sodium;description_source=UniProtKB/TrEMBL;description_source_acc=A0A087VYH5; Epithelial sodium channel;
Eoli_000093200	EF HAND 1 calcium binding site;description_source=UniProtKB/TrEMBL;description_source_acc=A0A087VY96; EF-Hand 1%2C calcium-binding site;
Eoli_000093300	Protein FAM60A;description_source=UniProtKB/TrEMBL;description_source_acc=A0A087VYB2; SIN3-HDAC complex-associated factor;
Eoli_000093400	biotype=protein_coding; Glycosyltransferase family 92;
Eoli_000093700	Ubiquitin conjugating enzyme E2 D2;description_source=UniProtKB/TrEMBL;description_source_acc=A0A087VYI0; Ubiquitin-conjugating enzyme%2C active site;
Eoli_000093800	Expressed protein;description_source=UniProtKB/TrEMBL;description_source_acc=A0A087VY99;
Eoli_000093900	FERM superfamily%2C second domain; SPRY domain containing protein;description_source=UniProtKB/TrEMBL;description_source_acc=A0A087VYB7;
Eoli_000094000	Monocyte to macrophage differentiation factor 2;description_source=UniProtKB/TrEMBL;description_source_acc=A0A087VY25; AdipoR/Haemolysin-III-related;
Eoli_000094100	Expressed protein;description_source=UniProtKB/TrEMBL;description_source_acc=A0A087VXZ9;
Eoli_000094200	Expressed protein;description_source=UniProtKB/TrEMBL;description_source_acc=A0A087VYI5;
Eoli_000094300	60S ribosomal protein L10;description_source=UniProtKB/TrEMBL;description_source_acc=A0A087VYA4; Ribosomal protein L10e/L16 superfamily;
Eoli_000094400	Dolichyl-diphosphooligosaccharide--protein glycosyltransferase subunit DAD1;description_source=UniProtKB/TrEMBL;description_source_acc=A0A087VYC1; DAD/Ost2;
Eoli_000094500	TonB box;description_source=UniProtKB/TrEMBL;description_source_acc=A0A087VY28;
Eoli_000094600	Protein disulfide-isomerase;description_source=UniProtKB/TrEMBL;description_source_acc=A0A087VY02; Thioredoxin-like superfamily;
Eoli_000094700	Phosducin protein 3;description_source=UniProtKB/TrEMBL;description_source_acc=A0A087VYI9; Thioredoxin-like superfamily;
Eoli_000094800	Mesoderm induction early response protein 1;description_source=UniProtKB/TrEMBL;description_source_acc=A0A087VYA7; SANT domain;
Eoli_000094900	Low density lipoprotein receptor protein;description_source=UniProtKB/TrEMBL;description_source_acc=A0A087VYC5; LDL receptor-like superfamily;
Eoli_000095000	CDK5 regulatory subunit associated protein;description_source=UniProtKB/TrEMBL;description_source_acc=A0A087VY32; Methylthiotransferase%2C N-terminal domain superfamily;
Eoli_000095100	Arginyl tRNA synthetase;description_source=UniProtKB/TrEMBL;description_source_acc=A0A087VY06; Arginyl-tRNA synthetase%2C catalytic core domain;
Eoli_000095150	Tyrosine-protein kinase ephrin type A/B receptor-like; biotype=protein_coding;
Eoli_000095200	AMY 1 associating protein expressed in testis;description_source=UniProtKB/TrEMBL;description_source_acc=A0A087VYB1; CFAP91 domain;
Eoli_000095300	Expressed conserved protein;description_source=UniProtKB/TrEMBL;description_source_acc=A0A087VYC9;
Eoli_000095400	Intraflagellar transport complex B protein 46; Intraflagellar transport protein 46;description_source=UniProtKB/TrEMBL;description_source_acc=A0A087VY35;
Eoli_000095500	Polymerase delta interacting protein 3;description_source=UniProtKB/TrEMBL;description_source_acc=A0A087VY09; RNA-binding domain superfamily;
Eoli_000095600	Hypothetical transcript;description_source=UniProtKB/TrEMBL;description_source_acc=A0A0S4MM15;
Eoli_000095700	Ubiquitinyl hydrolase 1;description_source=UniProtKB/TrEMBL;description_source_acc=A0A087VYJ9; Papain-like cysteine peptidase superfamily;
Eoli_000095800	DNA polymerase epsilon subunit 3;description_source=UniProtKB/TrEMBL;description_source_acc=A0A087VYB6; Histone-fold;
Eoli_000095850	Crossover junction endonuclease EME1;description_source=UniProtKB/TrEMBL;description_source_acc=A0A087VYD2; Mms4/EME1/EME2;
Eoli_000095900	Lysine specific histone demethylase 1A;description_source=UniProtKB/TrEMBL;description_source_acc=A0A087VY39; Winged helix-like DNA-binding domain superfamily;
Eoli_000096000	Charged multivesicular body protein 6;description_source=UniProtKB/TrEMBL;description_source_acc=A0A087VY14; Snf7 family;
Eoli_000096100	Vacuolar protein sorting protein 36; XK-related protein;description_source=UniProtKB/TrEMBL;description_source_acc=A0A087VYK4;
Eoli_000096200	EGF region;description_source=UniProtKB/TrEMBL;description_source_acc=A0A087VYB9; EGF-like%2C conserved site;
Eoli_000096300	Mitochondrial glutamate carrier protein;description_source=UniProtKB/TrEMBL;description_source_acc=A0A087VYD7; Mitochondrial carrier domain superfamily;
Eoli_000096500	Peptidase inhibitor 16;description_source=UniProtKB/TrEMBL;description_source_acc=A0A087VY17; CAP superfamily;
Eoli_000096700	Tetratricopeptide repeat protein 39B;description_source=UniProtKB/TrEMBL;description_source_acc=A0A087VYC3; Inclusion body clearance protein Iml2/Tetratricopeptide repeat protein 39;
Eoli_000096800	Expressed protein;description_source=UniProtKB/TrEMBL;description_source_acc=A0A087VYE2;
Eoli_000096900	Tubulin polymerization promoting protein family;description_source=UniProtKB/TrEMBL;description_source_acc=A0A087VY44; EF-hand domain pair;
Eoli_000097000	biotype=protein_coding;
Eoli_000097100	Expressed protein;description_source=UniProtKB/TrEMBL;description_source_acc=A0A087VYL3;
Eoli_000097200	Expressed conserved protein;description_source=UniProtKB/TrEMBL;description_source_acc=A0A087VYC7;
Eoli_000097300	Hypothetical transcript;description_source=UniProtKB/TrEMBL;description_source_acc=A0A087VYE7;
Eoli_000097400	Expressed protein;description_source=UniProtKB/TrEMBL;description_source_acc=A0A087VY47;
Eoli_000097500	Polyu specific endoribonuclease;description_source=UniProtKB/TrEMBL;description_source_acc=A0A087VY26; Endoribonuclease EndoU-like;
Eoli_000097600	Alpha-mannosidase;description_source=UniProtKB/TrEMBL;description_source_acc=A0A087VYL7; Glycoside hydrolase family 38%2C central domain superfamily;
Eoli_000097700	Expressed protein;description_source=UniProtKB/TrEMBL;description_source_acc=A0A087VYD1;
Eoli_000097800	Glutamine:fructose 6 phosphate aminotransferase;description_source=UniProtKB/TrEMBL;description_source_acc=A0A087VYF2; GlmS/FrlB%2C SIS domain 2;
Eoli_000097900	DEAD box ATP dependent RNA helicase;description_source=UniProtKB/TrEMBL;description_source_acc=A0A087VY49; P-loop containing nucleoside triphosphate hydrolase;
Eoli_000098000	Bhlh factor math6;description_source=UniProtKB/TrEMBL;description_source_acc=A0A087VY29; Helix-loop-helix DNA-binding domain superfamily;
Eoli_000098100	Wings apart protein;description_source=UniProtKB/TrEMBL;description_source_acc=A0A087VYM1; Wings apart-like protein;
Eoli_000098300	Galactosylgalactosylxylosylprotein 3-beta-glucuronosyltransferase;description_source=UniProtKB/TrEMBL;description_source_acc=A0A087VYF7; Nucleotide-diphospho-sugar transferases;
Eoli_000098400	Atp dependent rna helicase ddxx;description_source=UniProtKB/TrEMBL;description_source_acc=A0A087VY52; P-loop containing nucleoside triphosphate hydrolase;
Eoli_000098600	Deoxyribodipyrimidine photo lyase;description_source=UniProtKB/TrEMBL;description_source_acc=A0A087VY33; Cryptochrome/photolyase%2C N-terminal domain superfamily;
Eoli_000098700	Tumor protein p63;description_source=UniProtKB/TrEMBL;description_source_acc=A0A087VYM5; p53/RUNT-type transcription factor%2C DNA-binding domain superfamily;
Eoli_000098800	Cysteine protease;description_source=UniProtKB/TrEMBL;description_source_acc=A0A087VYE1; Papain-like cysteine peptidase superfamily;
Eoli_000098900	50S ribosomal protein L20;description_source=UniProtKB/TrEMBL;description_source_acc=A0A087VYG3; Ribosomal protein L20%2C C-terminal;
Eoli_000099000	Queuosine salvage protein;description_source=UniProtKB/TrEMBL;description_source_acc=A0A087VY54; Queuosine salvage protein family;
Eoli_000099100	Expressed protein;description_source=UniProtKB/TrEMBL;description_source_acc=A0A087VY36; Chloride channel CLIC-like;
Eoli_000099200	Mitochondrial import receptor subunit TOM20;description_source=UniProtKB/TrEMBL;description_source_acc=A0A087VYN0; Mitochondrial outer membrane translocase complex%2C Tom20 domain superfamily;
Eoli_000099300	TPR repeat containing protein YDR161W;description_source=UniProtKB/TrEMBL;description_source_acc=A0A087VYE4; Tetratricopeptide repeat;
Eoli_000099400	Anaphase-promoting complex subunit 1; Anaphase promoting complex subunit 1;description_source=UniProtKB/TrEMBL;description_source_acc=A0A087VYG6;
Eoli_000099500	biotype=protein_coding;
Eoli_000099700	Epidermal growth factor receptor kinase;description_source=UniProtKB/TrEMBL;description_source_acc=A0A087VYN4; SH3-like domain superfamily;
Eoli_000099800	Splicing factor arginine:serine rich;description_source=UniProtKB/TrEMBL;description_source_acc=A0A087VYE8; RNA-binding domain superfamily;
Eoli_000099900	Histone RNA hairpin binding protein;description_source=UniProtKB/TrEMBL;description_source_acc=A0A087VYH1; SLBP%2C RNA-binding domain superfamily;
Eoli_000100000	Protein RER1;description_source=UniProtKB/TrEMBL;description_source_acc=A0A087VY59; Retrieval of early ER protein Rer1;
Eoli_000100100	biotype=protein_coding; Apical junction component;
Eoli_000100200	GTP binding protein SAR1b;description_source=UniProtKB/TrEMBL;description_source_acc=A0A087VYN9; P-loop containing nucleoside triphosphate hydrolase;
Eoli_000100400	Tyrosine protein phosphatase non receptor type;description_source=UniProtKB/TrEMBL;description_source_acc=A0A087VYF3; SH2 domain superfamily;
Eoli_000100500	Endonuclease G;description_source=UniProtKB/TrEMBL;description_source_acc=A0A087VYH6; Extracellular Endonuclease%2C subunit A;
Eoli_000100600	Ran GTPase activating protein 1;description_source=UniProtKB/TrEMBL;description_source_acc=A0A087VY63; Leucine-rich repeat domain superfamily;
Eoli_000100700	Expressed protein;description_source=UniProtKB/TrEMBL;description_source_acc=A0A087VY45;
Eoli_000100800	Expressed conserved protein;description_source=UniProtKB/TrEMBL;description_source_acc=A0A087VYP5;
Eoli_000100900	CDP-diacylglycerol--inositol 3-phosphatidyltransferase;description_source=UniProtKB/TrEMBL;description_source_acc=A0A087VYF9; CDP-diacylglycerol-inositol 3-phosphatidyltransferase%2C eukaryote;
Eoli_000101000	Transcription initiation factor TFIID subunit 2;description_source=UniProtKB/TrEMBL;description_source_acc=A0A087VYI1; Transcription initiation factor TFIID subunit 2;
Eoli_000101100	Interferon regulatory factor;description_source=UniProtKB/TrEMBL;description_source_acc=A0A087VY65; Winged helix DNA-binding domain superfamily;
Eoli_000101200	Homeobox;description_source=UniProtKB/TrEMBL;description_source_acc=A0A087VY48; Homeobox%2C conserved site;
Eoli_000101300	Cyclic nucleotide phosphodiesterase;description_source=UniProtKB/TrEMBL;description_source_acc=A0A087VYP8; P-loop containing nucleoside triphosphate hydrolase;
Eoli_000101400	biotype=protein_coding;
Eoli_000101500	Dual specificity;description_source=UniProtKB/TrEMBL;description_source_acc=A0A087VYI6; Protein kinase-like domain superfamily;
Eoli_000101600	Histone lysine N methyltransferase MLL3;description_source=UniProtKB/TrEMBL;description_source_acc=A0A087VY69; High mobility group box domain superfamily;
Eoli_000101700	Seven cysteines N terminal;description_source=UniProtKB/TrEMBL;description_source_acc=A0A087VY50; Seven cysteines%2C N-terminal;
Eoli_000101800	DnaJ subfamily A;description_source=UniProtKB/TrEMBL;description_source_acc=A0A087VYQ3; Chaperone J-domain superfamily;
Eoli_000101900	Coiled coil domain containing protein 149;description_source=UniProtKB/TrEMBL;description_source_acc=A0A087VYG9; Coiled-coil domain-containing protein 149-A;
Eoli_000102000	Nucleoprotein TPR/MLP1; Nucleoprotein TPR;description_source=UniProtKB/TrEMBL;description_source_acc=A0A087VYJ1;
Eoli_000102100	Zinc finger MYND type;description_source=UniProtKB/TrEMBL;description_source_acc=A0A087VY73; Ankyrin repeat-containing domain superfamily;
Eoli_000102200	Myb domain; snRNA activating protein complex subunit 4;description_source=UniProtKB/TrEMBL;description_source_acc=A0A087VY53;
Eoli_000102300	Expressed conserved protein;description_source=UniProtKB/TrEMBL;description_source_acc=A0A087VYQ6;
Eoli_000102400	Rhomboid-like protein;description_source=UniProtKB/TrEMBL;description_source_acc=A0A087VYH4; Rhomboid-like superfamily;
Eoli_000102500	Epithelial discoidin domain-containing receptor 1; Discoidin domain receptor;description_source=UniProtKB/TrEMBL;description_source_acc=A0A087VYJ6;
Eoli_000102600	Elongation factor Tu;description_source=UniProtKB/TrEMBL;description_source_acc=A0A087VY79; Elongation factor Tu%2C domain 2;
Eoli_000102700	Bicaudal d protein;description_source=UniProtKB/TrEMBL;description_source_acc=A0A087VY55;
Eoli_000102800	Expressed protein;description_source=UniProtKB/TrEMBL;description_source_acc=A0A087VYR0;
Eoli_000103600	biotype=protein_coding;
Eoli_000103700	biotype=protein_coding;
Eoli_000103800	Histone deacetylase;description_source=UniProtKB/TrEMBL;description_source_acc=A0A087VY83; Histone deacetylase domain superfamily;
Eoli_000103900	Transcription regulator;description_source=UniProtKB/TrEMBL;description_source_acc=A0A087VY58; BolA-like superfamily;
Eoli_000104000	Protein Wnt;description_source=UniProtKB/TrEMBL;description_source_acc=A0A087VYR5; Wnt;
Eoli_000104100	Dynein light chain;description_source=UniProtKB/TrEMBL;description_source_acc=A0A087VYI2; Dynein light chain superfamily;
Eoli_000104200	Expressed conserved protein;description_source=UniProtKB/TrEMBL;description_source_acc=A0A087VYK5; Nucleoside phosphorylase superfamily;
Eoli_000104300	Alpha adducin;description_source=UniProtKB/TrEMBL;description_source_acc=A0A087VY88; Class II aldolase/adducin N-terminal domain superfamily;
Eoli_000104400	TRAF3 interacting protein 1;description_source=UniProtKB/TrEMBL;description_source_acc=A0A087VY61; TRAF3-interacting protein 1;
Eoli_000104500	Expressed conserved protein;description_source=UniProtKB/TrEMBL;description_source_acc=A0A087VYS0;
Eoli_000104600	Kelch protein 12;description_source=UniProtKB/TrEMBL;description_source_acc=A0A087VYI7; Kelch-type beta propeller;
Eoli_000104650	WD, G-beta repeat domain containing protein;description_source=UniProtKB/TrEMBL;description_source_acc=A0A087VYL0; WD40-repeat-containing domain superfamily;
Eoli_000104700	Serine:threonine protein kinase PLK4;description_source=UniProtKB/TrEMBL;description_source_acc=A0A087VY93; POLO box domain superfamily;
Eoli_000104800	Protein sel 1 1;description_source=UniProtKB/TrEMBL;description_source_acc=A0A087VY66; Tetratricopeptide-like helical domain superfamily;
Eoli_000104900	Leucyl tRNA synthetase;description_source=UniProtKB/TrEMBL;description_source_acc=A0A087VYS4; Methionyl/Leucyl tRNA synthetase;
Eoli_000105100	Expressed conserved protein;description_source=UniProtKB/TrEMBL;description_source_acc=A0A087VYL5;
Eoli_000105200	Zinc finger RAD18 domain containing protein;description_source=UniProtKB/TrEMBL;description_source_acc=A0A087VY97; Zinc finger%2C Rad18-type putative;
Eoli_000105400	MRG binding protein;description_source=UniProtKB/TrEMBL;description_source_acc=A0A087VYS8; Chromatin modification-related protein Eaf7/MRGBP;
Eoli_000105500	biotype=protein_coding;
Eoli_000105600	Pdz domain containing protein;description_source=UniProtKB/TrEMBL;description_source_acc=A0A087VYL9; PDZ superfamily;
Eoli_000105700	Expressed conserved protein;description_source=UniProtKB/TrEMBL;description_source_acc=A0A087VYA1; Immunoglobulin-like domain superfamily;
Eoli_000105900	Dynamin;description_source=UniProtKB/TrEMBL;description_source_acc=A0A087VYT3; Dynamin-type guanine nucleotide-binding (G) domain;
Eoli_000106000	E3 ubiquitin protein ligase TRIP12;description_source=UniProtKB/TrEMBL;description_source_acc=A0A087VYK2; HECT%2C E3 ligase catalytic domain;
Eoli_000106100	biotype=protein_coding;
Eoli_000106200	Para nitrobenzyl esterase;description_source=UniProtKB/TrEMBL;description_source_acc=A0A087VYA5; Alpha/Beta hydrolase fold;
Eoli_000106300	tRNA adenine N1 methyltransferase;description_source=UniProtKB/TrEMBL;description_source_acc=A0A087VY78; tRNA (adenine(58)-N(1))-methyltransferase non-catalytic subunit TRM6;
Eoli_000106400	Egf domain protein;description_source=UniProtKB/TrEMBL;description_source_acc=A0A087VYT7;
Eoli_000106500	Exostosin 3;description_source=UniProtKB/TrEMBL;description_source_acc=A0A087VYK9; Nucleotide-diphospho-sugar transferases;
Eoli_000106600	Homeobox protein SIX6;description_source=UniProtKB/TrEMBL;description_source_acc=A0A087VYM9; Homeobox protein SIX1%2C N-terminal SD domain;
Eoli_000106900	biotype=protein_coding; Tissue inhibitor of metalloproteinases-like%2C OB-fold;
Eoli_000107000	Transmembrane emp24 domain containing protein;description_source=UniProtKB/TrEMBL;description_source_acc=A0A087VYL2; TMP21-related;
Eoli_000107120	Expressed conserved protein;description_source=UniProtKB/TrEMBL;description_source_acc=A0A087VYB3;
Eoli_000107200	2 amino 3 ketobutyrate coenzyme A ligase;description_source=UniProtKB/TrEMBL;description_source_acc=A0A087VY86; Pyridoxal phosphate-dependent transferase;
Eoli_000107300	Lachesin;description_source=UniProtKB/TrEMBL;description_source_acc=A0A087VYU6; Immunoglobulin-like domain superfamily;
Eoli_000107400	Uncharacterized sodium dependent transporter;description_source=UniProtKB/TrEMBL;description_source_acc=A0A087VYL8; Sodium:neurotransmitter symporter superfamily;
Eoli_000107600	Sodium dependent neurotransmitter transporter;description_source=UniProtKB/TrEMBL;description_source_acc=A0A087VYP1; Sodium:neurotransmitter symporter superfamily;
Eoli_000107700	Uncharacterized sodium dependent transporter;description_source=UniProtKB/TrEMBL;description_source_acc=A0A087VYB8; Sodium:neurotransmitter symporter superfamily;
Eoli_000107800	Learning associated protein 18;description_source=UniProtKB/TrEMBL;description_source_acc=A0A087VY91; Learning associated protein 18-like;
Eoli_000107900	AP complex subunit sigma;description_source=UniProtKB/TrEMBL;description_source_acc=A0A087VYV1; AP complex%2C mu/sigma subunit;
Eoli_000108100	Double zinc ribbon; Ankyrin repeat containing protein C20orf12;description_source=UniProtKB/TrEMBL;description_source_acc=A0A087VYM2;
Eoli_000108200	E3 ubiquitin protein ligase parkin;description_source=UniProtKB/TrEMBL;description_source_acc=A0A087VYP6; E3 ubiquitin ligase RBR family;
Eoli_000108300	Carbonic anhydrase;description_source=UniProtKB/TrEMBL;description_source_acc=A0A087VYC2; Alpha carbonic anhydrase domain superfamily;
Eoli_000108400	Supervillin;description_source=UniProtKB/TrEMBL;description_source_acc=A0A087VY95;
Eoli_000108450	Supervillin;description_source=UniProtKB/TrEMBL;description_source_acc=A0A087VYV4; Villin headpiece domain superfamily;
Eoli_000108550	Supervillin;description_source=UniProtKB/TrEMBL;description_source_acc=A0A087VYM6;
Eoli_000108600	Translocon associated protein gamma subunit;description_source=UniProtKB/TrEMBL;description_source_acc=A0A087VYQ1; Translocon-associated protein subunit gamma;
Eoli_000108700	Katanin p60 ATPase-containing subunit A1;description_source=UniProtKB/TrEMBL;description_source_acc=A0A087VYC6;locus=KATNA1; Katanin p60 subunit A1;
Eoli_000109100	Serine:threonine protein kinase N2;description_source=UniProtKB/TrEMBL;description_source_acc=A0A087VYQ8; HR1 repeat superfamily;
Eoli_000109200	Non-specific serine/threonine protein kinase;description_source=UniProtKB/TrEMBL;description_source_acc=A0A087VYD0; Protein kinase%2C C-terminal;
Eoli_000109300	Ras guanine-nucleotide exchange factor catalytic domain superfamily; Son of sevenless 1;description_source=UniProtKB/TrEMBL;description_source_acc=A0A087VYA6;
Eoli_000109400	Phd:f box containing protein;description_source=UniProtKB/TrEMBL;description_source_acc=A0A087VYW4; JmjC domain;
Eoli_000109500	3 ketodihydrosphingosine reductase;description_source=UniProtKB/TrEMBL;description_source_acc=A0A087VYN5; NAD(P)-binding domain superfamily;
Eoli_000109600	E3 ubiquitin protein ligase TRIM9;description_source=UniProtKB/TrEMBL;description_source_acc=A0A087VYR3; B-box%2C C-terminal;
Eoli_000109700	E3 ubiquitin protein ligase TRIM9;description_source=UniProtKB/TrEMBL;description_source_acc=A0A087VYD5; Concanavalin A-like lectin/glucanase domain superfamily;
Eoli_000109900	Myosin regulatory light chain;description_source=UniProtKB/TrEMBL;description_source_acc=A0A087VYB0; EF-Hand 1%2C calcium-binding site;
Eoli_000110300	Chloride intracellular channel exc 4;description_source=UniProtKB/TrEMBL;description_source_acc=A0A087VYW9; Glutathione S-transferase%2C C-terminal domain superfamily;
Eoli_000110400	Rho GTPase activation protein;description_source=UniProtKB/TrEMBL;description_source_acc=A0A087VYP0; Rho GTPase activation protein;
Eoli_000110500	Aldo keto reductase;description_source=UniProtKB/TrEMBL;description_source_acc=A0A087VYR9; NADP-dependent oxidoreductase domain superfamily;
Eoli_000110600	Aspartate ornithine carbamoyltransferase;description_source=UniProtKB/TrEMBL;description_source_acc=A0A087VYD9;
Eoli_000110700	RNA helicase;description_source=UniProtKB/TrEMBL;description_source_acc=A0A087VYB5; P-loop containing nucleoside triphosphate hydrolase;
Eoli_000110800	4 Hydroxybutyrate coenzyme A transferase;description_source=UniProtKB/TrEMBL;description_source_acc=A0A087VYX2; Acetyl-CoA hydrolase/transferase%2C C-terminal domain superfamily;
Eoli_000110900	NSFL1 cofactor p47;description_source=UniProtKB/TrEMBL;description_source_acc=A0A087VYP4; NSFL1 cofactor p47%2C SEP domain superfamily;
Eoli_000111000	Flotillin 2;description_source=UniProtKB/TrEMBL;description_source_acc=A0A087VYS5; Band 7/SPFH domain superfamily;
Eoli_000111100	Neurogenic locus notch protein;description_source=UniProtKB/TrEMBL;description_source_acc=A0A087VYE6; Thrombospondin type-1 (TSP1) repeat superfamily;
Eoli_000111210	Membrane bound O-acyl transferase%2C MBOAT; Protein cysteine N palmitoyltransferase;description_source=UniProtKB/TrEMBL;description_source_acc=A0A087VYC0;
Eoli_000111220	Putative zinc finger protein;description_source=UniProtKB/TrEMBL;description_source_acc=A0A087VYX9; tRNA intron endonuclease%2C catalytic domain-like superfamily;
Eoli_000111300	biotype=protein_coding;
Eoli_000111400	Copine 9;description_source=UniProtKB/TrEMBL;description_source_acc=A0A087VYT0; Copine%2C C2B domain;
Eoli_000111500	Annexin;description_source=UniProtKB/TrEMBL;description_source_acc=A0A087VYF1; Annexin superfamily;
Eoli_000111600	Solute carrier family 28;description_source=UniProtKB/TrEMBL;description_source_acc=A0A087VYC4; Concentrative nucleoside transporter C-terminal domain;
Eoli_000111700	Complement C1q tumor necrosis factor;description_source=UniProtKB/TrEMBL;description_source_acc=A0A087VYY3; Tumour necrosis factor-like domain superfamily;
Eoli_000111800	Zinc finger protein 236;description_source=UniProtKB/TrEMBL;description_source_acc=A0A087VYQ4; Zinc finger C2H2 superfamily;
Eoli_000111900	biotype=protein_coding;
Eoli_000112000	TWiK family of potassium channels protein 7;description_source=UniProtKB/TrEMBL;description_source_acc=A0A087VYF5; Potassium channel domain;
Eoli_000112100	biotype=protein_coding;
Eoli_000112200	PKC activated phosphatase 1 inhibitor;description_source=UniProtKB/TrEMBL;description_source_acc=A0A087VYY7; CPI-17 superfamily;
Eoli_000112300	Palmitoyltransferase;description_source=UniProtKB/TrEMBL;description_source_acc=A0A087VYQ9; Palmitoyltransferase%2C DHHC domain;
Eoli_000112400	Nischarin;description_source=UniProtKB/TrEMBL;description_source_acc=A0A087VYU0; PX domain superfamily;
Eoli_000112500	Splicing factor 45;description_source=UniProtKB/TrEMBL;description_source_acc=A0A087VYG0; RNA-binding domain superfamily;
Eoli_000112700	Cysteine and histidine rich protein 1;description_source=UniProtKB/TrEMBL;description_source_acc=A0A087VYD4; Cysteine and histidine-rich protein 1;
Eoli_000112900	Protocadherin alpha 6;description_source=UniProtKB/TrEMBL;description_source_acc=A0A0S4MKM2; Cadherin conserved site;
Eoli_000113000	Tuftelin interacting protein 11;description_source=UniProtKB/TrEMBL;description_source_acc=A0A087VYU5; Septin and tuftelin interacting protein;
Eoli_000113100	Caspase 2;description_source=UniProtKB/TrEMBL;description_source_acc=A0A087VYG5; Caspase-6;
Eoli_000113200	SWI:SNF related matrix associated actin;description_source=UniProtKB/TrEMBL;description_source_acc=A0A087VYD8; High mobility group box domain superfamily;
Eoli_000113250	GATOR complex protein WDR59; WD repeat containing protein 59;description_source=UniProtKB/TrEMBL;description_source_acc=A0A087VYZ6;
Eoli_000113300	Ring and YY1 binding protein;description_source=UniProtKB/TrEMBL;description_source_acc=A0A087VYR8; Zinc finger%2C RanBP2-type superfamily;
Eoli_000113400	Clathrin interactor 1;description_source=UniProtKB/TrEMBL;description_source_acc=A0A087VYV0; Epsin%2C ENTH domain;
Eoli_000113600	Cytosolic Fe S cluster assembly factor NARFL;description_source=UniProtKB/TrEMBL;description_source_acc=A0A087VYE5; Iron hydrogenase;
Eoli_000113700	Mitochondrial processing peptidase beta subunit;description_source=UniProtKB/TrEMBL;description_source_acc=A0A087VZ00; Mitochondrial processing peptidase subunit beta;
Eoli_000113800	Eukaryotic translation elongation factor 1;description_source=UniProtKB/TrEMBL;description_source_acc=A0A087VYS3; Elongation factor EF1B gamma%2C C-terminal domain superfamily;
Eoli_000113900	Expressed conserved protein;description_source=UniProtKB/TrEMBL;description_source_acc=A0A087VYV5;
Eoli_000114000	Adenylate kinase;description_source=UniProtKB/TrEMBL;description_source_acc=A0A087VYH7; Adenylate kinase%2C conserved site;
Eoli_000114100	biotype=protein_coding;
Eoli_000114200	Fibroblast growth factor acidic intracellular;description_source=UniProtKB/TrEMBL;description_source_acc=A0A087VZ05; Acidic fibroblast growth factor intracellular-binding protein;
Eoli_000115200	Carbonyl reductase 1;description_source=UniProtKB/TrEMBL;description_source_acc=A0A087VYW5; NAD(P)-binding domain superfamily;
Eoli_000115300	Carbonyl reductase 1;description_source=UniProtKB/TrEMBL;description_source_acc=A0A087VYI8; NAD(P)-binding domain superfamily;
Eoli_000115400	biotype=protein_coding;
Eoli_000115500	60S ribosomal protein L35;description_source=UniProtKB/TrEMBL;description_source_acc=A0A087VZ14; Ribosomal protein L29/L35 superfamily;
Eoli_000115600	ATP synthase gamma subunit;description_source=UniProtKB/TrEMBL;description_source_acc=A0A087VYT8; ATP synthase%2C F1 complex%2C gamma subunit superfamily;
Eoli_000115700	Ankyrin repeat containing protein;description_source=UniProtKB/TrEMBL;description_source_acc=A0A087VYX0; Glycerophosphodiester phosphodiesterase Gde1;
Eoli_000115800	Transcription factor FAR1;description_source=UniProtKB/TrEMBL;description_source_acc=A0A087VYJ3;
Eoli_000115900	Replication factor C subunit 4;description_source=UniProtKB/TrEMBL;description_source_acc=A0A087VYG8; P-loop containing nucleoside triphosphate hydrolase;
Eoli_000116000	Rna recognition motif protein split ends;description_source=UniProtKB/TrEMBL;description_source_acc=A0A087VZ19; RNA-binding domain superfamily;
Eoli_000116100	biotype=protein_coding;
Eoli_000116200	Pre mRNA processing factor 19;description_source=UniProtKB/TrEMBL;description_source_acc=A0A087VYX4; Pre-mRNA-processing factor 19;
Eoli_000116300	Cornichon;description_source=UniProtKB/TrEMBL;description_source_acc=A0A087VYJ8; Cornichon;
Eoli_000116400	Cytoplasmic intermediate filament protein;description_source=UniProtKB/TrEMBL;description_source_acc=A0A087VYH3; Intermediate filament%2C rod domain;
Eoli_000116500	Cyclic AMP dependent transcription factor ATF 6;description_source=UniProtKB/TrEMBL;description_source_acc=A0A087VZ24; Basic-leucine zipper domain;
Eoli_000116600	Dolichyldiphosphatase 1;description_source=UniProtKB/TrEMBL;description_source_acc=A0A087VYU7; Phosphatidic acid phosphatase type 2/haloperoxidase superfamily;
Eoli_000116800	Zinc finger CCCH type;description_source=UniProtKB/TrEMBL;description_source_acc=A0A087VYX8; Zinc finger%2C CCCH-type;
Eoli_000116900	Lysosomal protein NCU G1 B;description_source=UniProtKB/TrEMBL;description_source_acc=A0A087VYK3; Lysosomal transcription factor%2C NCU-G1;
Eoli_000117000	Ankyrin repeat-containing domain superfamily; Ankyrin;description_source=UniProtKB/TrEMBL;description_source_acc=A0A087VYH8;
Eoli_000117100	Eukaryotic translation initiation factor 3;description_source=UniProtKB/TrEMBL;description_source_acc=A0A087VZ29; MPN domain;
Eoli_000117200	Cadherin conserved site; Cadherin;description_source=UniProtKB/TrEMBL;description_source_acc=A0A087VYV2;
Eoli_000117400	N alpha acetyltransferase 35 natc auxiliary;description_source=UniProtKB/TrEMBL;description_source_acc=A0A087VYY2; NatC N(alpha)-terminal acetyltransferase%2C Mak10 subunit;
Eoli_000117500	Expressed conserved protein;description_source=UniProtKB/TrEMBL;description_source_acc=A0A087VYK8;
Eoli_000117600	DNA-directed RNA polymerases I, II, and III subunit RPABC3;description_source=UniProtKB/TrEMBL;description_source_acc=A0A087VYI3; Nucleic acid-binding%2C OB-fold;
Eoli_000117700	Tetraspanin;description_source=UniProtKB/TrEMBL;description_source_acc=A0A087VZ34; Tetraspanin/Peripherin;
Eoli_000117800	Protein chibby 1;description_source=UniProtKB/TrEMBL;description_source_acc=A0A087VYV7; Chibby family;
Eoli_000117900	Sodium calcium exchanger;description_source=UniProtKB/TrEMBL;description_source_acc=A0A087VYY9; CalX-like domain superfamily;
Eoli_000118000	Segment polarity protein dishevelled;description_source=UniProtKB/TrEMBL;description_source_acc=A0A087VYL4; DIX domain superfamily;
Eoli_000118100	Expressed protein;description_source=UniProtKB/TrEMBL;description_source_acc=A0A087VYJ0;
Eoli_000118400	BTB:POZ domain containing protein;description_source=UniProtKB/TrEMBL;description_source_acc=A0A087VZ38; SKP1/BTB/POZ domain superfamily;
Eoli_000118500	Cyclin y;description_source=UniProtKB/TrEMBL;description_source_acc=A0A087VYW3; Cyclin-like superfamily;
Eoli_000118700	Polyribonucleotide 5' hydroxyl kinase Clp1;description_source=UniProtKB/TrEMBL;description_source_acc=A0A087VYM0; Clp1%2C N-terminal beta-sandwich domain superfamily;
Eoli_000118800	Peptidyl-prolyl cis-trans isomerase;description_source=UniProtKB/TrEMBL;description_source_acc=A0A087VYJ5; Peptidyl-prolyl cis-trans isomerase%2C PpiC-type;
Eoli_000118900	BEACH domain superfamily; Wd40 repeat;description_source=UniProtKB/TrEMBL;description_source_acc=A0A087VZ43;
Eoli_000119000	26s protease regulatory subunit 7;description_source=UniProtKB/TrEMBL;description_source_acc=A0A087VYW8; 26S Proteasome regulatory subunit 7;
Eoli_000119100	dUTP pyrophosphatase;description_source=UniProtKB/TrEMBL;description_source_acc=A0A087VYZ8; dUTPase-like superfamily;
Eoli_000119200	Neuroendocrine protein 7b2;description_source=UniProtKB/TrEMBL;description_source_acc=A0A087VYM7; Neuroendocrine 7B2 precursor;
Eoli_000119300	Monocarboxylate transporter;description_source=UniProtKB/TrEMBL;description_source_acc=A0A087VYK0; MFS transporter superfamily;
Eoli_000119400	Ras GTP binding protein A;description_source=UniProtKB/TrEMBL;description_source_acc=A0A087VZ48; P-loop containing nucleoside triphosphate hydrolase;
Eoli_000119500	Zinc metalloproteinase YIL108W;description_source=UniProtKB/TrEMBL;description_source_acc=A0A087VYX3; Uncharacterised protein family%2C zinc metallopeptidase-like;
Eoli_000119600	Cop9 signalosome complex subunit 2;description_source=UniProtKB/TrEMBL;description_source_acc=A0A087VZ03; COP9 signalosome complex subunit 2;
Eoli_000119700	Transcription factor TFIIIB component B;description_source=UniProtKB/TrEMBL;description_source_acc=A0A087VYN2; Transcription factor TFIIIB component B'';
Eoli_000119800	Zinc finger C2H2 type;description_source=UniProtKB/TrEMBL;description_source_acc=A0A087VYK6; Zinc finger C2H2 superfamily;
Eoli_000119900	Pre mRNA splicing factor SPF27;description_source=UniProtKB/TrEMBL;description_source_acc=A0A087VZ52; Pre-mRNA-splicing factor SPF27;
Eoli_000120000	biotype=protein_coding;
Eoli_000120100	Phosphofurin acidic cluster sorting protein 1; Phosphofurin acidic cluster sorting protein;description_source=UniProtKB/TrEMBL;description_source_acc=A0A087VZ08;
Eoli_000120200	Inosine-5'-monophosphate dehydrogenase;description_source=UniProtKB/TrEMBL;description_source_acc=A0A087VYN7; IMP dehydrogenase / GMP reductase%2C conserved site;
Eoli_000120300	Expressed conserved protein;description_source=UniProtKB/TrEMBL;description_source_acc=A0A087VYL1;
Eoli_000120400	Expressed protein;description_source=UniProtKB/TrEMBL;description_source_acc=A0A087VZ56;
Eoli_000120500	Expressed protein;description_source=UniProtKB/TrEMBL;description_source_acc=A0A087VYY1;
Eoli_000120600	Expressed conserved protein;description_source=UniProtKB/TrEMBL;description_source_acc=A0A087VZ12;
Eoli_000120700	Expressed conserved protein;description_source=UniProtKB/TrEMBL;description_source_acc=A0A087VYP2;
Eoli_000120800	Expressed conserved protein;description_source=UniProtKB/TrEMBL;description_source_acc=A0A087VYL6;
Eoli_000120900	Leucine carboxyl methyltransferase 1;description_source=UniProtKB/TrEMBL;description_source_acc=A0A087VZ60; S-adenosyl-L-methionine-dependent methyltransferase;
Eoli_000121000	Platelet activating factor acetylhydrolase IB;description_source=UniProtKB/TrEMBL;description_source_acc=A0A087VYY6; SGNH hydrolase superfamily;
Eoli_000121100	biotype=protein_coding;
Eoli_000121200	Programmed cell death protein 10;description_source=UniProtKB/TrEMBL;description_source_acc=A0A087VYP7; Programmed cell death protein 10;
Eoli_000121300	Expressed conserved protein;description_source=UniProtKB/TrEMBL;description_source_acc=A0A087VYM3; Transmembrane protein 242;
Eoli_000121400	Striatin;description_source=UniProtKB/TrEMBL;description_source_acc=A0A087VZ65; WD40-repeat-containing domain superfamily;
Eoli_000121500	Dual specificity mitogen activated protein;description_source=UniProtKB/TrEMBL;description_source_acc=C7U1I6;locus=mkk1; Protein kinase%2C ATP binding site;
Eoli_000121600	DnaJ Hsp40 subfamily C member;description_source=UniProtKB/TrEMBL;description_source_acc=A0A087VYZ2; Chaperone J-domain superfamily;
Eoli_000121700	Methyltransferase protein 13;description_source=UniProtKB/TrEMBL;description_source_acc=A0A087VZ21; S-adenosyl-L-methionine-dependent methyltransferase;
Eoli_000121800	Suppressor of cytokine signaling 6;description_source=UniProtKB/TrEMBL;description_source_acc=A0A087VYQ2; SH2 domain superfamily;
Eoli_000121900	WD repeat containing protein 61;description_source=UniProtKB/TrEMBL;description_source_acc=A0A087VYM8; WD40-repeat-containing domain superfamily;
Eoli_000122000	Cat eye syndrome critical region protein 5;description_source=UniProtKB/TrEMBL;description_source_acc=A0A087VZ70; HAD-like superfamily;
Eoli_000122100	Profilin;description_source=UniProtKB/TrEMBL;description_source_acc=A0A087VYZ7; Profilin superfamily;
Eoli_000122200	Clathrin heavy chain;description_source=UniProtKB/TrEMBL;description_source_acc=A0A087VZ25; Clathrin%2C heavy chain%2C propeller repeat;
Eoli_000122300	ATP dependent RNA helicase DDX54;description_source=UniProtKB/TrEMBL;description_source_acc=A0A087VYQ7; DDX54/DBP10 family;
Eoli_000122400	Vasohibin 1;description_source=UniProtKB/TrEMBL;description_source_acc=A0A087VYN3; Vasohibin;
Eoli_000122500	Cadherin conserved site; Protocadherin gamma;description_source=UniProtKB/TrEMBL;description_source_acc=A0A087VZ72;
Eoli_000122600	biotype=protein_coding;
Eoli_000123000	biotype=protein_coding;
Eoli_000123100	Expressed protein;description_source=UniProtKB/TrEMBL;description_source_acc=A0A087VZ76;
Eoli_000123200	Protein YIPF;description_source=UniProtKB/TrEMBL;description_source_acc=A0A087VZ07; Yip1 domain;
Eoli_000123300	Serine:threonine protein phosphatase 4;description_source=UniProtKB/TrEMBL;description_source_acc=A0A087VZ36; Armadillo-type fold;
Eoli_000123400	A kinase anchor protein 17A;description_source=UniProtKB/TrEMBL;description_source_acc=A0A087VYP3;
Eoli_000123500	SH2 domain superfamily; Tensin;description_source=UniProtKB/TrEMBL;description_source_acc=A0A087VZ79;
Eoli_000123600	Dual specificity mitogen activated protein;description_source=UniProtKB/TrEMBL;description_source_acc=A0A087VZ11; Protein kinase-like domain superfamily;
Eoli_000123700	ATP dependent RNA helicase DDX6;description_source=UniProtKB/TrEMBL;description_source_acc=A0A087VZ41; P-loop containing nucleoside triphosphate hydrolase;
Eoli_000123800	WD40-repeat-containing domain superfamily; Vacuolar protein sorting associated protein 41;description_source=UniProtKB/TrEMBL;description_source_acc=A0A087VYS1;
Eoli_000123900	Vacuolar protein sorting 26 vps26;description_source=UniProtKB/TrEMBL;description_source_acc=A0A087VYQ0; Vacuolar protein sorting protein 26 related;
Eoli_000124000	Expressed conserved protein;description_source=UniProtKB/TrEMBL;description_source_acc=A0A087VZ83;
Eoli_000124100	NudC CS domain containing protein 1;description_source=UniProtKB/TrEMBL;description_source_acc=A0A087VZ18; NudC domain-containing protein 1;
Eoli_000124200	RILP protein 1;description_source=UniProtKB/TrEMBL;description_source_acc=A0A087VZ47; RH1 domain;
Eoli_000124300	CTR1 high affinity copper uptake protein 1;description_source=UniProtKB/TrEMBL;description_source_acc=A0A087VYS6; Ctr copper transporter;
Eoli_000124500	Acyl phosphatidylethanolamine phospholipase;description_source=UniProtKB/TrEMBL;description_source_acc=A0A087VZ87; Ribonuclease Z/Hydroxyacylglutathione hydrolase-like;
Eoli_000124600	WW Rsp5 WWP;description_source=UniProtKB/TrEMBL;description_source_acc=A0A087VZ22; WW domain superfamily;
Eoli_000124700	Expressed protein;description_source=UniProtKB/TrEMBL;description_source_acc=A0A087VZ53;
Eoli_000124800	Glutaredoxin 1;description_source=UniProtKB/TrEMBL;description_source_acc=A0A087VYT1; Thioredoxin-like superfamily;
Eoli_000124900	Aquaporin 4;description_source=UniProtKB/TrEMBL;description_source_acc=A0A087VYR1; Aquaporin transporter;
Eoli_000125000	Lethal 2 06225;description_source=UniProtKB/TrEMBL;description_source_acc=A0A087VZ89; ATP synthase%2C F0 complex%2C subunit G%2C mitochondrial;
Eoli_000125100	Vacuolar fusion protein MON1 A;description_source=UniProtKB/TrEMBL;description_source_acc=A0A087VZ26; Vacuolar fusion protein Mon1;
Eoli_000125200	Adenosine kinase;description_source=UniProtKB/TrEMBL;description_source_acc=A0A087VZ57; Ribokinase-like;
Eoli_000125300	biotype=protein_coding;
Eoli_000125400	Aquaporin 1;description_source=UniProtKB/TrEMBL;description_source_acc=A0A087VYR7; Aquaporin transporter;
Eoli_000125500	Aquaporin;description_source=UniProtKB/TrEMBL;description_source_acc=A0A087VZ91; Aquaporin transporter;
Eoli_000125600	Aquaporin 4;description_source=UniProtKB/TrEMBL;description_source_acc=A0A087VZ32; Aquaporin transporter;
Eoli_000125700	Vacuole membrane protein 1;description_source=UniProtKB/TrEMBL;description_source_acc=A0A087VZ62;
Eoli_000125800	Dr1 associated corepressor;description_source=UniProtKB/TrEMBL;description_source_acc=A0A087VYU2; Histone-fold;
Eoli_000125900	Thyroid hormone receptor interactor 10;description_source=UniProtKB/TrEMBL;description_source_acc=A0A087VYS2; AH/BAR domain superfamily;
Eoli_000126000	Usherin;description_source=UniProtKB/TrEMBL;description_source_acc=A0A087VZ94; Fibronectin type III superfamily;
Eoli_000126100	Elongation factor Ts, mitochondrial;description_source=UniProtKB/TrEMBL;description_source_acc=A0A087VZ37; Elongation factor Ts%2C dimerisation domain superfamily;
Eoli_000126200	biotype=protein_coding;
Eoli_000126300	biotype=protein_coding;
Eoli_000126400	Glucose-6-phosphate 1-dehydrogenase;description_source=UniProtKB/TrEMBL;description_source_acc=A0A087VYS9; NAD(P)-binding domain superfamily;
Eoli_000126500	Homeodomain;description_source=UniProtKB/TrEMBL;description_source_acc=A0A087VZ97; TRF2-interacting telomeric protein/Rap1%2C C-terminal domain superfamily;
Eoli_000126600	Bromodomain containing protein 8;description_source=UniProtKB/TrEMBL;description_source_acc=A0A087VZ40; Bromodomain-containing protein 8;
Eoli_000126700	Sodium/hydrogen exchanger;description_source=UniProtKB/TrEMBL;description_source_acc=A0A087VZ74; Cation/H+ exchanger%2C CPA1 family;
Eoli_000126800	Clathrin coat assembly protein ap19;description_source=UniProtKB/TrEMBL;description_source_acc=A0A087VYV3; AP complex%2C mu/sigma subunit;
Eoli_000126920	Cytosolic Fe S cluster assembly factor NUBP2;description_source=UniProtKB/TrEMBL;description_source_acc=A0A087VYT4; Flagellum site-determining protein YlxH/ Fe-S cluster assembling factor NBP35;
Eoli_000126930	Putative nucleotide binding protein;description_source=UniProtKB/TrEMBL;description_source_acc=A0A087VZA2; RNA-binding domain superfamily;
Eoli_000127000	biotype=protein_coding; Domain of unknown function DUF3421;
Eoli_000127100	GTP-binding nuclear protein;description_source=UniProtKB/TrEMBL;description_source_acc=A0A087VZ78; P-loop containing nucleoside triphosphate hydrolase;
Eoli_000127200	Concentrative Na nucleoside cotransporter;description_source=UniProtKB/TrEMBL;description_source_acc=A0A087VYV8; Concentrative nucleoside transporter C-terminal domain;
Eoli_000127300	Sodium:nucleoside cotransporter 2;description_source=UniProtKB/TrEMBL;description_source_acc=A0A087VYT9; Concentrative nucleoside transporter C-terminal domain;
Eoli_000127400	RNA helicase;description_source=UniProtKB/TrEMBL;description_source_acc=A0A087VZA7; P-loop containing nucleoside triphosphate hydrolase;
Eoli_000127600	Expressed conserved protein;description_source=UniProtKB/TrEMBL;description_source_acc=A0A087VZ82;
Eoli_000127700	Acyl coenzyme A binding domain containing protein;description_source=UniProtKB/TrEMBL;description_source_acc=A0A087VYW2; Ankyrin repeat-containing domain superfamily;
Eoli_000127800	Phosphatidate phosphatase LPIN2;description_source=UniProtKB/TrEMBL;description_source_acc=A0A087VYU4; HAD-like superfamily;
Eoli_000127900	Zinc finger protein 1;description_source=UniProtKB/TrEMBL;description_source_acc=A0A087VZB2; Zinc finger protein-like 1;
Eoli_000128100	Eukaryotic translation initiation factor 3 subunit C;description_source=UniProtKB/TrEMBL;description_source_acc=A0A087VZ86; Winged helix DNA-binding domain superfamily;
Eoli_000128200	Epidermal growth factor receptor kinase;description_source=UniProtKB/TrEMBL;description_source_acc=A0A087VYW7; SH3-like domain superfamily;
Eoli_000128300	Expressed protein;description_source=UniProtKB/TrEMBL;description_source_acc=A0A087VYU9;
Eoli_000128400	biotype=protein_coding;
Eoli_000128500	snRNA activating protein complex subunit 3;description_source=UniProtKB/TrEMBL;description_source_acc=A0A087VZ59; snRNA-activating protein complex%2C subunit 3;
Eoli_000128900	biotype=protein_coding;
Eoli_000129000	Hypothetical transcript;description_source=UniProtKB/TrEMBL;description_source_acc=A0A087VZC2;
Eoli_000129100	Ferrochelatase;description_source=UniProtKB/TrEMBL;description_source_acc=A0A087VZ64; Ferrochelatase%2C N-terminal;
Eoli_000129200	Phosphatidylserine decarboxylase proenzyme;description_source=UniProtKB/TrEMBL;description_source_acc=A0A087VZ93; Phosphatidylserine decarboxylase;
Eoli_000129300	Expressed protein;description_source=UniProtKB/TrEMBL;description_source_acc=A0A087VYY0;
Eoli_000129500	A kinase anchor protein 14;description_source=UniProtKB/TrEMBL;description_source_acc=A0A087VZC7; A-kinase anchor protein 28kDa;
Eoli_000129600	Coatomer subunit gamma;description_source=UniProtKB/TrEMBL;description_source_acc=A0A087VZ69; Coatomer%2C gamma subunit%2C appendage domain superfamily;
Eoli_000129700	biotype=protein_coding;
Eoli_000129800	biotype=protein_coding;
Eoli_000129900	Kinesin protein CG14535;description_source=UniProtKB/TrEMBL;description_source_acc=A0A087VYW6;
Eoli_000130000	biotype=protein_coding;
Eoli_000130100	Kinesin motor domain superfamily; Kinesin protein;description_source=UniProtKB/TrEMBL;description_source_acc=A0A087VZ73;
Eoli_000130200	Six1:2;description_source=UniProtKB/TrEMBL;description_source_acc=A0A087VZA3; Homeobox protein SIX1%2C N-terminal SD domain;
Eoli_000130300	Paxillin;description_source=UniProtKB/TrEMBL;description_source_acc=A0A087VYZ0; Zinc finger%2C LIM-type;
Eoli_000130400	GA repeat binding protein beta 2;description_source=UniProtKB/TrEMBL;description_source_acc=A0A087VYX1; Ankyrin repeat-containing domain superfamily;
Eoli_000130500	biotype=protein_coding;
Eoli_000130600	biotype=protein_coding;
Eoli_000130800	Bromodomain containing protein 7;description_source=UniProtKB/TrEMBL;description_source_acc=A0A087VZA8; Protein of unknown function DUF3512;
Eoli_000130900	Zinc finger homeobox protein 1;description_source=UniProtKB/TrEMBL;description_source_acc=A0A087VYZ5; Zinc finger C2H2 superfamily;
Eoli_000131100	ER lumen protein-retaining receptor;description_source=UniProtKB/TrEMBL;description_source_acc=A0A087VYX6; ER lumen protein retaining receptor;
Eoli_000131200	Guanylate cyclase;description_source=UniProtKB/TrEMBL;description_source_acc=A0A087VZE5; Nucleotide cyclase;
Eoli_000131300	Expressed conserved protein;description_source=UniProtKB/TrEMBL;description_source_acc=A0A087VZ81;
Eoli_000131350	Hypothetical transcript;description_source=UniProtKB/TrEMBL;description_source_acc=A0A087VZB4;
Eoli_000131400	Expressed conserved protein;description_source=UniProtKB/TrEMBL;description_source_acc=A0A087VZ01;
Eoli_000131500	Dynein intermediate chain;description_source=UniProtKB/TrEMBL;description_source_acc=A0A087VYY4; WD40-repeat-containing domain superfamily;
Eoli_000131600	Ell associated factor 1;description_source=UniProtKB/TrEMBL;description_source_acc=A0A087VZF1; EAF family;
Eoli_000131700	Chromosome transmission fidelity protein 8;description_source=UniProtKB/TrEMBL;description_source_acc=A0A087VZ84; Chromosome transmission fidelity protein 8;
Eoli_000131800	Fizzy protein;description_source=UniProtKB/TrEMBL;description_source_acc=A0A087VZC0; WD40-repeat-containing domain superfamily;
Eoli_000132100	Tyrosine-protein kinase;description_source=UniProtKB/TrEMBL;description_source_acc=A0A087VZ06; SH2 domain superfamily;
Eoli_000132200	biotype=protein_coding;
Eoli_000132300	Ditrans,polycis-polyprenyl diphosphate synthase ((2E,6E)-farnesyl diphosphate specific);description_source=UniProtKB/TrEMBL;description_source_acc=A0A087VZF7; Decaprenyl diphosphate synthase-like superfamily;
Eoli_000132400	RNA recognition motif RNP 1;description_source=UniProtKB/TrEMBL;description_source_acc=A0A087VZ88; RNA-binding domain superfamily;
Eoli_000132500	Prefoldin subunit 6;description_source=UniProtKB/TrEMBL;description_source_acc=A0A087VZC5; Prefoldin;
Eoli_000132600	Armadillo repeat containing protein 4;description_source=UniProtKB/TrEMBL;description_source_acc=A0A087VZ13; Armadillo-type fold;
Eoli_000132700	G patch domain containing protein 4;description_source=UniProtKB/TrEMBL;description_source_acc=A0A087VYZ4; G-patch domain;
Eoli_000133700	biotype=protein_coding;
Eoli_000133800	Expressed protein;description_source=UniProtKB/TrEMBL;description_source_acc=A0A087VZ17;
Eoli_000133900	Dual specificity protein phosphatase 14;description_source=UniProtKB/TrEMBL;description_source_acc=A0A087VYZ9; Protein-tyrosine phosphatase-like;
Eoli_000134100	Transient receptor potential cation channel;description_source=UniProtKB/TrEMBL;description_source_acc=A0A087VZ95;
Eoli_000135000	GPI inositol-deacylase;description_source=UniProtKB/TrEMBL;description_source_acc=A0A087VZ04; Alpha/Beta hydrolase fold;
Eoli_000135200	biotype=protein_coding;
Eoli_000135300	Rabenosyn 5;description_source=UniProtKB/TrEMBL;description_source_acc=A0A087VZA0; Rabenosyn%2C Rab binding domain superfamily;
Eoli_000135700	Non-specific serine/threonine protein kinase;description_source=UniProtKB/TrEMBL;description_source_acc=A0A087VZ28; NAD(P)-binding domain superfamily;
Eoli_000135800	biotype=protein_coding;
Eoli_000135900	Protein DJ 1;description_source=UniProtKB/TrEMBL;description_source_acc=A0A087VZH9; Class I glutamine amidotransferase-like;
Eoli_000136000	G1 to s phase transition protein;description_source=UniProtKB/TrEMBL;description_source_acc=A0A087VZA5; Tr-type G domain%2C conserved site;
Eoli_000136100	Zinc finger FLYWCH type;description_source=UniProtKB/TrEMBL;description_source_acc=A0A087VZF2; Zinc finger%2C FLYWCH-type;
Eoli_000136200	biotype=protein_coding; Protein of unknown function DUF4498;
Eoli_000136400	Semaphorin 5B;description_source=UniProtKB/TrEMBL;description_source_acc=A0A087VZ15; Thrombospondin type-1 (TSP1) repeat superfamily;
Eoli_000136500	Adenylyl cyclase associated protein;description_source=UniProtKB/TrEMBL;description_source_acc=A0A087VZI4; Adenylate cyclase-associated CAP%2C N-terminal domain superfamily;
Eoli_000136800	Pyruvate dehydrogenase lipoamide kinase;description_source=UniProtKB/TrEMBL;description_source_acc=A0A087VZB0; PDK/BCKDK protein kinase;
Eoli_000136850	biotype=protein_coding; DNA ligase%2C ATP-dependent%2C N-terminal domain superfamily;
Eoli_000136900	U3 small nucleolar RNA associated protein 15;description_source=UniProtKB/TrEMBL;description_source_acc=A0A077RD01; WD40-repeat-containing domain superfamily;
Eoli_000137000	Mitochondrial GTPase 1;description_source=UniProtKB/TrEMBL;description_source_acc=A0A087VZ20; P-loop containing nucleoside triphosphate hydrolase;
Eoli_000137050	Expressed protein;description_source=UniProtKB/TrEMBL;description_source_acc=A0A077RDA9; Small integral membrane protein 15;
Eoli_000137200	biotype=protein_coding;
Eoli_000137300	Protein yippee-like;description_source=UniProtKB/TrEMBL;description_source_acc=A0A087VZB6; Yippee family;
Eoli_000137400	Protein yippee 1;description_source=UniProtKB/TrEMBL;description_source_acc=A0A087VZG5; Yippee family;
Eoli_000137500	Four and a half lim domains protein;description_source=UniProtKB/TrEMBL;description_source_acc=A0A087VZ44; Zinc finger%2C LIM-type;
Eoli_000137600	Four and a half LIM domains protein 3;description_source=UniProtKB/TrEMBL;description_source_acc=A0A077RDA6; Four and a half LIM domains protein 2/3/5;
Eoli_000137700	Transforming growth factor beta 1 induced;description_source=UniProtKB/TrEMBL;description_source_acc=A0A087VZ27; Four and a half LIM domains protein 2/3/5;
Eoli_000137900	Voltage dependent calcium channel;description_source=UniProtKB/TrEMBL;description_source_acc=A0A077RF79; Mitochondrial carrier domain superfamily;
Eoli_000138000	Voltage dependent calcium channel;description_source=UniProtKB/TrEMBL;description_source_acc=A0A087VZJ4; Voltage-dependent L-type calcium channel%2C IQ-associated domain;
Eoli_000138100	biotype=protein_coding;
Eoli_000138200	Serine palmitoyltransferase subunit;description_source=UniProtKB/TrEMBL;description_source_acc=A0A087VZH1; Pyridoxal phosphate-dependent transferase;
Eoli_000138500	biotype=protein_coding; K Homology domain%2C type 1 superfamily;
Eoli_000138700	biotype=protein_coding; ATPase%2C vacuolar ER assembly factor%2C Vma12;
Eoli_000139000	Zinc finger C2H2 type;description_source=UniProtKB/TrEMBL;description_source_acc=A0A087VZ55; Zinc finger C2H2 superfamily;
Eoli_000139050	Double strand break repair protein MRE11A;description_source=UniProtKB/TrEMBL;description_source_acc=A0A087VZ35; Metallo-dependent phosphatase-like;
Eoli_000139100	Zinc finger FYVE domain containing protein 1;description_source=UniProtKB/TrEMBL;description_source_acc=A0A087VZK2; P-loop containing nucleoside triphosphate hydrolase;
Eoli_000139200	Mitogen-activated protein kinase;description_source=UniProtKB/TrEMBL;description_source_acc=A0A087VZD2; Protein kinase%2C ATP binding site;
Eoli_000139300	Coatomer protein complex subunit zeta 1;description_source=UniProtKB/TrEMBL;description_source_acc=A0A087VZI2; AP complex%2C mu/sigma subunit;
Eoli_000139600	Echinoderm microtubule associated protein;description_source=UniProtKB/TrEMBL;description_source_acc=A0A087VZK8; WD40-repeat-containing domain superfamily;
Eoli_000139800	Protein GPR107;description_source=UniProtKB/TrEMBL;description_source_acc=A0A087VZD9; Lung seven transmembrane receptor-like;
Eoli_000139900	Collagen IV%2C non-collagenous domain superfamily; Abnormal EMBroylocus tagsis family member emb 9;description_source=UniProtKB/TrEMBL;description_source_acc=A0A087VZI9;
Eoli_000140000	Collagen alphaiv chain;description_source=UniProtKB/TrEMBL;description_source_acc=A0A087VZ66; Collagen IV%2C non-collagenous domain superfamily;
Eoli_000140100	Collagen IV%2C non-collagenous domain superfamily; Collagen alpha 1V chain;description_source=UniProtKB/TrEMBL;description_source_acc=A0A077R4G9;
Eoli_000140200	RNA binding protein 26;description_source=UniProtKB/TrEMBL;description_source_acc=A0A087VZ46; Zinc finger%2C CCCH-type superfamily;
Eoli_000140300	Expressed conserved protein;description_source=UniProtKB/TrEMBL;description_source_acc=A0A087VZL3; FAM177 family;
Eoli_000140400	Protein translation factor sui1;description_source=UniProtKB/TrEMBL;description_source_acc=A0A077RD35; SUI1 domain superfamily;
Eoli_000140500	Rhodopsin GPCR transmembrane domain;description_source=UniProtKB/TrEMBL;description_source_acc=A0A087VZE6; Intimal thickness related receptor%2C IRP;
Eoli_000140600	Hypothetical transcript;description_source=UniProtKB/TrEMBL;description_source_acc=A0A077R4H2;
Eoli_000140900	T complex protein 1 subunit zeta;description_source=UniProtKB/TrEMBL;description_source_acc=A0A077RCZ4; GroEL-like equatorial domain superfamily;
Eoli_000141000	Lysosomal alpha glucosidase;description_source=UniProtKB/TrEMBL;description_source_acc=A0A077RD32; Galactose mutarotase%2C N-terminal barrel;
Eoli_000141100	Leucine rich repeat and death domain containing protein;description_source=UniProtKB/TrEMBL;description_source_acc=A0A077RDA2; Leucine-rich repeat domain superfamily;
Eoli_000141200	Transcriptional co activator crsp77;description_source=UniProtKB/TrEMBL;description_source_acc=A0A077R4H6; Mediator complex%2C subunit Med17;
Eoli_000141300	biotype=protein_coding;
Eoli_000141400	Nicastrin;description_source=UniProtKB/TrEMBL;description_source_acc=A0A077RD29; Nicastrin;
Eoli_000141500	Ubiquitin carboxyl-terminal hydrolase;description_source=UniProtKB/TrEMBL;description_source_acc=A0A077RCZ1; Papain-like cysteine peptidase superfamily;
Eoli_000141900	Winged helix DNA-binding domain superfamily; Vacuolar protein sorting associated protein 25;description_source=UniProtKB/TrEMBL;description_source_acc=A0A087VZF3;
Eoli_000142500	Major vault protein;description_source=UniProtKB/TrEMBL;description_source_acc=M5A7J4; Major vault protein;
Eoli_000142600	Vacuolar protein sorting associated protein 25;description_source=UniProtKB/TrEMBL;description_source_acc=A0A087VZM0; Winged helix DNA-binding domain superfamily;
Eoli_000144800	N-acyl-phosphatidylethanolamine-hydrolyzing phospholipase d;description_source=UniProtKB/TrEMBL;description_source_acc=A0A087VZG9; Ribonuclease Z/Hydroxyacylglutathione hydrolase-like;
Eoli_000144900	Mitogen-activated protein kinase;description_source=UniProtKB/TrEMBL;description_source_acc=A0A087VZP8; Protein kinase-like domain superfamily;
Eoli_000145800	NADH dehydrogenase (Ubiquinone) 1 beta subcomplex 7;description_source=UniProtKB/TrEMBL;description_source_acc=A0A087VZU4; NADH:ubiquinone oxidoreductase%2C B18 subunit;
Eoli_000145900	PDZ superfamily; Glutamate receptor interacting protein 1;description_source=UniProtKB/TrEMBL;description_source_acc=A0A087VZM3;
Eoli_000149000	Sec13 protein;description_source=UniProtKB/TrEMBL;description_source_acc=A0A087VZN6; Protein Sec13;
Eoli_000149100	NECAP protein CG9132;description_source=UniProtKB/TrEMBL;description_source_acc=A0A087VZS0; NECAP%2C PHear domain;
Eoli_000149200	Microfibrillar associated protein 1;description_source=UniProtKB/TrEMBL;description_source_acc=A0A087VZE9; Micro-fibrillar-associated protein 1%2C C-terminal;
Eoli_000149300	DNA polymerase;description_source=UniProtKB/TrEMBL;description_source_acc=A0A087VZB1; Ribonuclease H superfamily;
Eoli_000149350	Zinc phosphodiesterase elac protein 1;description_source=UniProtKB/TrEMBL;description_source_acc=A0A087VZW8; Ribonuclease Z/Hydroxyacylglutathione hydrolase-like;
Eoli_000149400	Ribosomal protein S23 mitochondrial;description_source=UniProtKB/TrEMBL;description_source_acc=A0A087VZN8; Ribosomal protein S23/S25%2C mitochondrial;
Eoli_000149500	Expressed conserved protein;description_source=UniProtKB/TrEMBL;description_source_acc=A0A087VZS1;
Eoli_000149700	Cyclin protein FAM58A;description_source=UniProtKB/TrEMBL;description_source_acc=A0A087VZB5; Cyclin-like superfamily;
Eoli_000149750	Receptor type tyrosine protein phosphatase zeta;description_source=UniProtKB/TrEMBL;description_source_acc=A0A087VZX3; Immunoglobulin-like domain superfamily;
Eoli_000149800	Staphylcoagulase-like%2C N-terminal; Guanine nucleotide binding protein Gs subunit;description_source=UniProtKB/TrEMBL;description_source_acc=A0A087VZP1;
Eoli_000149900	Trafficking protein particle complex subunit 6b;description_source=UniProtKB/TrEMBL;description_source_acc=A0A087VZS6; TRAPP complex%2C Trs33 subunit;
Eoli_000150000	Eukaryotic initiation factor 4A;description_source=UniProtKB/TrEMBL;description_source_acc=A0A087VZF6; P-loop containing nucleoside triphosphate hydrolase;
Eoli_000150100	DNA-directed RNA polymerase;description_source=UniProtKB/TrEMBL;description_source_acc=A0A087VZB8; DNA-directed RNA polymerase%2C N-terminal domain superfamily;
Eoli_000150200	Protocadherin 1;description_source=UniProtKB/TrEMBL;description_source_acc=A0A087VZX6; Cadherin conserved site;
Eoli_000150400	Rab-GTPase-TBC domain superfamily; Rab GTPase activating protein 1;description_source=UniProtKB/TrEMBL;description_source_acc=A0A087VZS9;
Eoli_000150500	biotype=protein_coding;
Eoli_000150600	Thioredoxin fold;description_source=UniProtKB/TrEMBL;description_source_acc=A0A087VZB9; Thioredoxin-like superfamily;
Eoli_000150700	Kinesin motor domain superfamily; Kinesin family member c3;description_source=UniProtKB/TrEMBL;description_source_acc=A0A087VZY0;
Eoli_000150800	Gtp binding protein I alpha 1subunit;description_source=UniProtKB/TrEMBL;description_source_acc=A0A087VZP7; P-loop containing nucleoside triphosphate hydrolase;
Eoli_000150900	U6 snRNA associated Sm protein LSm7;description_source=UniProtKB/TrEMBL;description_source_acc=A0A087VZT2; LSM domain superfamily;
Eoli_000151000	Interferon stimulated 20 kDa exonuclease 2;description_source=UniProtKB/TrEMBL;description_source_acc=A0A087VZG6; RNA exonuclease 4%2C DEDDh 3'-5' exonuclease domain;
Eoli_000151100	Mitochondrial ribosomal protein l11;description_source=UniProtKB/TrEMBL;description_source_acc=A0A087VZC3; Ribosomal protein L11/L12%2C N-terminal domain superfamily;
Eoli_000151200	Ubiquitin carboxyl terminal hydrolase BAP1;description_source=UniProtKB/TrEMBL;description_source_acc=A0A087VZY5; Papain-like cysteine peptidase superfamily;
Eoli_000151250	Actin protein 10;description_source=UniProtKB/TrEMBL;description_source_acc=A0A087VZQ1; Actin-related protein 10;
Eoli_000151300	Ankyrin repeat domain containing protein;description_source=UniProtKB/TrEMBL;description_source_acc=A0A087VZT6; Ankyrin repeat-containing domain superfamily;
Eoli_000151600	SH3-like domain superfamily; Spectrin alpha actinin;description_source=UniProtKB/TrEMBL;description_source_acc=A0A087VZH0;
Eoli_000151700	Pre mRNA processing splicing factor 8;description_source=UniProtKB/TrEMBL;description_source_acc=A0A087VZC4; MPN domain;
Eoli_000151800	Expressed conserved protein;description_source=UniProtKB/TrEMBL;description_source_acc=A0A087VZY8;
Eoli_000151900	biotype=protein_coding;
Eoli_000152000	Polymerase delta interacting protein 2;description_source=UniProtKB/TrEMBL;description_source_acc=A0A087VZT9; ApaG domain superfamily;
Eoli_000152100	biotype=protein_coding;
Eoli_000153100	Dol-P-Glc:Glc(2)Man(9)GlcNAc(2)-PP-Dol alpha-1,2-glucosyltransferase;description_source=UniProtKB/TrEMBL;description_source_acc=A0A0S4MM64; Alpha-2-glucosyltransferase Alg10;
Eoli_000153200	Aquaporin 9 AQP 9 Small solute channel 1;description_source=UniProtKB/TrEMBL;description_source_acc=A0A087VZD0; Aquaporin-like;
Eoli_000153400	E3 ubiquitin protein ligase MARCH8;description_source=UniProtKB/TrEMBL;description_source_acc=A0A087VZZ7; E3 ubiquitin-protein ligase MARCH-like;
Eoli_000153500	E3 ubiquitin protein ligase MARCH8;description_source=UniProtKB/TrEMBL;description_source_acc=A0A087VZR1; E3 ubiquitin-protein ligase MARCH-like;
Eoli_000153800	biotype=protein_coding;
Eoli_000153900	biotype=protein_coding; Protein of unknown function DUF866%2C eukaryotic;
Eoli_000154000	E3 ubiquitin protein ligase MARCH8;description_source=UniProtKB/TrEMBL;description_source_acc=A0A087VZZ9; ABC transporter type 1%2C transmembrane domain superfamily;
Eoli_000154100	Dephospho-CoA kinase putative;description_source=UniProtKB/TrEMBL;description_source_acc=A0A087VZR5; P-loop containing nucleoside triphosphate hydrolase;
Eoli_000154150	Tetratricopeptide repeat protein 15;description_source=UniProtKB/TrEMBL;description_source_acc=A0A087VZV1; Tetratricopeptide repeat;
Eoli_000154200	Thymidine kinase;description_source=UniProtKB/TrEMBL;description_source_acc=A0A087VZD6; Deoxynucleoside kinase domain;
Eoli_000154250	Thymidine kinase;description_source=UniProtKB/TrEMBL;description_source_acc=A0A087VZI3; Deoxynucleoside kinase domain;
Eoli_000154500	Thymidine kinase 2 mitochondrial;description_source=UniProtKB/TrEMBL;description_source_acc=A0A087W004; Deoxynucleoside kinase domain;
Eoli_000154700	Expressed conserved protein;description_source=UniProtKB/TrEMBL;description_source_acc=A0A087VZR9;
Eoli_000154800	biotype=protein_coding;
Eoli_000154900	Iroquois class homeodomain protein IRX 6;description_source=UniProtKB/TrEMBL;description_source_acc=A0A087VZI6; Homeobox%2C conserved site;
Eoli_000155000	biotype=protein_coding; Mitochondrial fission regulator 1;
Eoli_000155100	Expressed protein;description_source=UniProtKB/TrEMBL;description_source_acc=A0A087W009;
Eoli_000155200	MFS transporter superfamily; Battenin;description_source=UniProtKB/TrEMBL;description_source_acc=A0A087VZS3;
Eoli_000155300	Expressed protein;description_source=UniProtKB/TrEMBL;description_source_acc=A0A087VZW0; LPS-induced tumour necrosis factor alpha factor;
Eoli_000155400	Aldo keto reductase family 1 member B4;description_source=UniProtKB/TrEMBL;description_source_acc=A0A087VZJ0; NADP-dependent oxidoreductase domain superfamily;
Eoli_000155500	Aldo keto reductase;description_source=UniProtKB/TrEMBL;description_source_acc=A0A087VZE3; NADP-dependent oxidoreductase domain superfamily;
Eoli_000155600	Aldo keto reductase family 1 member B4;description_source=UniProtKB/TrEMBL;description_source_acc=A0A087W014; NADP-dependent oxidoreductase domain superfamily;
Eoli_000156000	Aldo keto reductase family 1 member B4;description_source=UniProtKB/TrEMBL;description_source_acc=A0A087VZW5; NADP-dependent oxidoreductase domain superfamily;
Eoli_000156200	Aldo keto reductase;description_source=UniProtKB/TrEMBL;description_source_acc=A0A087W016; NADP-dependent oxidoreductase domain superfamily;
Eoli_000156300	Aldo keto reductase family 1 member B4;description_source=UniProtKB/TrEMBL;description_source_acc=A0A087VZT1; NADP-dependent oxidoreductase domain superfamily;
Eoli_000156400	Aldo keto reductase family 1 member B4;description_source=UniProtKB/TrEMBL;description_source_acc=A0A087VZW9; NADP-dependent oxidoreductase domain superfamily;
Eoli_000156500	Heterolocus tagous nuclear ribonucleoprotein k;description_source=UniProtKB/TrEMBL;description_source_acc=A0A087VZJ6; K Homology domain%2C type 1 superfamily;
Eoli_000156600	biotype=protein_coding;
Eoli_000156800	AKT interacting protein;description_source=UniProtKB/TrEMBL;description_source_acc=A0A087VZT4; Ubiquitin-conjugating enzyme/RWD-like;
Eoli_000156900	Mitochondrial inner membrane translocase complex Tim8 9:10:13 zinc finger;description_source=UniProtKB/TrEMBL;description_source_acc=A0A087VZX4; Tim10-like domain superfamily;
Eoli_000157000	Expressed protein;description_source=UniProtKB/TrEMBL;description_source_acc=A0A087VZK0;
Eoli_000157100	biotype=protein_coding; Lymphocyte expansion molecule;
Eoli_000157500	Expressed conserved protein;description_source=UniProtKB/TrEMBL;description_source_acc=A0A087VZT8;
Eoli_000157900	biotype=protein_coding;
Eoli_000157950	Ankyrin repeat-containing domain superfamily; Leucine rich repeat serine:threonine protein;description_source=UniProtKB/TrEMBL;description_source_acc=A0A087VZG0;
Eoli_000158100	Bromodomain containing protein;description_source=UniProtKB/TrEMBL;description_source_acc=A0A087W029; Bromodomain-like superfamily;
Eoli_000158250	Transcription factor rfx3;description_source=UniProtKB/TrEMBL;description_source_acc=A0A087VZU1; Winged helix DNA-binding domain superfamily;
Eoli_000158300	Tektin 2;description_source=UniProtKB/TrEMBL;description_source_acc=A0A087VZK6; Tektin;
Eoli_000158500	cGMP dependent protein kinase;description_source=UniProtKB/TrEMBL;description_source_acc=A0A087VZG3; cGMP-dependent protein kinase%2C catalytic domain;
Eoli_000158700	biotype=protein_coding;
Eoli_000158800	Aconitate hydratase, mitochondrial;description_source=UniProtKB/TrEMBL;description_source_acc=A0A087VZY6; Aconitase%2C iron-sulfur domain;
Eoli_000158900	Expressed conserved protein;description_source=UniProtKB/TrEMBL;description_source_acc=A0A087VZL0;
Eoli_000159050	Expressed protein;description_source=UniProtKB/TrEMBL;description_source_acc=A0A087W036;
Eoli_000159200	Cystatin B Stefin B;description_source=UniProtKB/TrEMBL;description_source_acc=A0A087VZV0; Proteinase inhibitor I25A%2C stefin;
Eoli_000159400	Expressed protein;description_source=UniProtKB/TrEMBL;description_source_acc=A0A087VZZ1;
Eoli_000159500	Tesmin TSO1 CXC;description_source=UniProtKB/TrEMBL;description_source_acc=A0A087VZL4; Tesmin/TSO1-like CXC domain;
Eoli_000159600	Ring finger protein 11;description_source=UniProtKB/TrEMBL;description_source_acc=A0A087VZH2; Zinc finger%2C RING/FYVE/PHD-type;
Eoli_000159700	Winged helix DNA-binding domain superfamily; Forkhead box protein K1;description_source=UniProtKB/TrEMBL;description_source_acc=A0A087W041;
Eoli_000159800	Retinoblastoma protein 1;description_source=UniProtKB/TrEMBL;description_source_acc=A0A087VZV5; Cyclin-like superfamily;
Eoli_000160200	Retinoblastoma protein;description_source=UniProtKB/TrEMBL;description_source_acc=A0A087W045;
Eoli_000160400	Palmitoyltransferase;description_source=UniProtKB/TrEMBL;description_source_acc=A0A087W000; Palmitoyltransferase ZDHHC9;
Eoli_000160500	biotype=protein_coding;
Eoli_000161900	CCR4-NOT complex subunit 2/3/5%2C N-terminal domain superfamily; NOT transcription regulatory protein;description_source=UniProtKB/TrEMBL;description_source_acc=A0A087VZW7;
Eoli_000162000	Deoxyribose phosphate aldolase;description_source=UniProtKB/TrEMBL;description_source_acc=A0A087W010; Aldolase-type TIM barrel;
Eoli_000162100	Expressed protein;description_source=UniProtKB/TrEMBL;description_source_acc=A0A087VZM5;
Eoli_000162200	Phosphodiesterase;description_source=UniProtKB/TrEMBL;description_source_acc=A0A087VZI5; 3'5'-cyclic nucleotide phosphodiesterase%2C catalytic domain superfamily;
Eoli_000162300	cAMP specific 3'5' cyclic phosphodiesterase;description_source=UniProtKB/TrEMBL;description_source_acc=A0A087W059;
Eoli_000162400	biotype=protein_coding;
Eoli_000162500	WD repeat containing protein 36;description_source=UniProtKB/TrEMBL;description_source_acc=A0A087W015; WD40-repeat-containing domain superfamily;
Eoli_000162700	Carbonic anhydrase;description_source=UniProtKB/TrEMBL;description_source_acc=A0A087VZM8; Alpha carbonic anhydrase domain superfamily;
Eoli_000162800	Outer dense fiber protein 3;description_source=UniProtKB/TrEMBL;description_source_acc=A0A087VZI7; Sperm-tail PG-rich repeat;
Eoli_000162900	Expressed conserved protein;description_source=UniProtKB/TrEMBL;description_source_acc=A0A087W064; Domain of unknown function DUF4604;
Eoli_000163000	Immunoglobulin binding protein 1;description_source=UniProtKB/TrEMBL;description_source_acc=A0A087VZX7; TAP42/TAP46-like superfamily;
Eoli_000163100	Signal recognition particle 54 kDa protein;description_source=UniProtKB/TrEMBL;description_source_acc=A0A087W017;locus=SRP54; Signal recognition particle%2C SRP54 subunit%2C M-domain superfamily;
Eoli_000163200	E3 ubiquitin-protein ligase;description_source=UniProtKB/TrEMBL;description_source_acc=A0A087VZN3; WW domain superfamily;
Eoli_000163300	Expressed protein;description_source=UniProtKB/TrEMBL;description_source_acc=A0A087VZJ1;
Eoli_000163400	Rho GTPase activation protein; Hypothetical transcript;description_source=UniProtKB/TrEMBL;description_source_acc=A0A087VZY1;
Eoli_000163600	DNA topoisomerase 3-like%2C TOPRIM domain; DNA topoisomerase;description_source=UniProtKB/TrEMBL;description_source_acc=A0A087W023;
Eoli_000163700	Rossmann alpha beta alpha sandwich fold;description_source=UniProtKB/TrEMBL;description_source_acc=A0A087VZN5; Rossmann-like alpha/beta/alpha sandwich fold;
Eoli_000163800	Mitochondrial import receptor subunit tom22;description_source=UniProtKB/TrEMBL;description_source_acc=A0A087VZJ3; Mitochondrial import receptor subunit Tom22;
Eoli_000163900	HORMA domain containing protein 2;description_source=UniProtKB/TrEMBL;description_source_acc=A0A087W072; HORMA domain superfamily;
Eoli_000164000	Centrosomal protein of 164 kDa;description_source=UniProtKB/TrEMBL;description_source_acc=A0A087VZY7; WW domain superfamily;
Eoli_000164300	Solute symporter family transporter;description_source=UniProtKB/TrEMBL;description_source_acc=A0A087VZJ7; Sodium/glucose symporter superfamily;
Eoli_000164400	biotype=protein_coding;
Eoli_000164500	Immunoglobulin;description_source=UniProtKB/TrEMBL;description_source_acc=A0A087VZZ3; Zwei Ig domain protein zig-8;
Eoli_000164600	Cystinosin;description_source=UniProtKB/TrEMBL;description_source_acc=A0A087W035;
Eoli_000164700	Cystinosin;description_source=UniProtKB/TrEMBL;description_source_acc=A0A087VZP3; Fibronectin type III superfamily;
Eoli_000164800	Centrosomal protein of 97 kDa;description_source=UniProtKB/TrEMBL;description_source_acc=A0A087VZJ9; Leucine-rich repeat domain superfamily;
Eoli_000164900	Expressed conserved protein;description_source=UniProtKB/TrEMBL;description_source_acc=A0A087W078;
Eoli_000165000	Zinc finger C2H2;description_source=UniProtKB/TrEMBL;description_source_acc=A0A087VZZ8; Zinc finger C2H2 superfamily;
Eoli_000165050	Armadillo-type fold; Serine:threonine protein phosphatase 6;description_source=UniProtKB/TrEMBL;description_source_acc=A0A087W039;
Eoli_000165100	Glutamate receptor ionotrophic AMPA 3;description_source=UniProtKB/TrEMBL;description_source_acc=A0A087VZP6; Periplasmic binding protein-like I;
Eoli_000165300	biotype=protein_coding;
Eoli_000165400	biotype=protein_coding;
Eoli_000165500	Rab-GTPase-TBC domain superfamily; USP6 N terminal protein;description_source=UniProtKB/TrEMBL;description_source_acc=A0A087W003;
Eoli_000165600	Enteropeptidase;description_source=UniProtKB/TrEMBL;description_source_acc=A0A087W043; Serine proteases%2C trypsin family%2C histidine active site;
Eoli_000165700	Protein kinase-like domain superfamily; AP2 associated protein kinase 1;description_source=UniProtKB/TrEMBL;description_source_acc=A0A087VZP9;
Eoli_000165800	SH2 domain containing protein 7;description_source=UniProtKB/TrEMBL;description_source_acc=A0A087VZK7; SH2 domain superfamily;
Eoli_000166000	biotype=protein_coding;
Eoli_000166300	Forkhead box Q:D protein transcription;description_source=UniProtKB/TrEMBL;description_source_acc=A0A087W048; Winged helix DNA-binding domain superfamily;
Eoli_000166400	Armadillo-type fold; Pumilio domain containing protein;description_source=UniProtKB/TrEMBL;description_source_acc=A0A087VZQ4;
Eoli_000166500	Zinc finger%2C CCCH-type superfamily; Ring finger protein unkempt;description_source=UniProtKB/TrEMBL;description_source_acc=A0A087VZL1;
Eoli_000166600	HAD-like superfamily; Bifunctional polynucleotide;description_source=UniProtKB/TrEMBL;description_source_acc=A0A087W090;
Eoli_000166900	Expressed conserved protein;description_source=UniProtKB/TrEMBL;description_source_acc=A0A087W053;
Eoli_000167000	Locus tagral transcription factor iih subunit 5;description_source=UniProtKB/TrEMBL;description_source_acc=A0A087VZQ9; TFB5-like superfamily;
Eoli_000167100	Uracil phosphoribosyltransferase;description_source=UniProtKB/TrEMBL;description_source_acc=A0A087VZL5; Phosphoribosyltransferase-like;
Eoli_000167200	Activating transcription factor 7 interacting;description_source=UniProtKB/TrEMBL;description_source_acc=A0A087W095; Fibronectin type III;
Eoli_000167400	Glycosylphosphatidylinositol anchor attachment 1;description_source=UniProtKB/TrEMBL;description_source_acc=A0A087W019; GPI transamidase component Gaa1;
Eoli_000167500	biotype=protein_coding;
Eoli_000167600	Vesicle transport protein;description_source=UniProtKB/TrEMBL;description_source_acc=A0A087VZR3; Vesicle transport protein SFT2;
Eoli_000167900	Ubiquitin carboxyl terminal hydrolase 36;description_source=UniProtKB/TrEMBL;description_source_acc=A0A087VZL8; Papain-like cysteine peptidase superfamily;
Eoli_000168000	biotype=protein_coding;
Eoli_000168300	Expressed conserved protein;description_source=UniProtKB/TrEMBL;description_source_acc=A0A087W022;
Eoli_000168600	Expressed protein;description_source=UniProtKB/TrEMBL;description_source_acc=A0A087VZR7;
Eoli_000168700	Synaptogyrin 2;description_source=UniProtKB/TrEMBL;description_source_acc=A0A087VZM1; Synaptogyrin;
Eoli_000168800	Zinc finger protein;description_source=UniProtKB/TrEMBL;description_source_acc=A0A087W0A3; Zinc finger C2H2 superfamily;
Eoli_000168900	WD40 repeat domain containing protein;description_source=UniProtKB/TrEMBL;description_source_acc=A0A087W027; WD40-repeat-containing domain superfamily;
Eoli_000169000	Expressed protein;description_source=UniProtKB/TrEMBL;description_source_acc=A0A087W065; Biogenesis of lysosome-related organelles complex-1%2C subunit 2;
Eoli_000169100	Pre mRNA splicing regulator female lethal2D;description_source=UniProtKB/TrEMBL;description_source_acc=A0A087VZS4; Pre-mRNA-splicing regulator WTAP;
Eoli_000169200	Ubiquitin conjugating enzyme E2 C;description_source=UniProtKB/TrEMBL;description_source_acc=A0A087VZM4; Ubiquitin-conjugating enzyme%2C active site;
Eoli_000169300	Phosphatidylinositol binding clathrin assembly;description_source=UniProtKB/TrEMBL;description_source_acc=A0A087W0A8; Phosphoinositide-binding clathrin adaptor%2C domain 2;
Eoli_000169400	Eukaryotic translation elongation factor 1;description_source=UniProtKB/TrEMBL;description_source_acc=A0A087W032; Glutathione S-transferase%2C C-terminal domain superfamily;
Eoli_000169500	tRNA dihydrouridine synthase 2;description_source=UniProtKB/TrEMBL;description_source_acc=A0A087W070; DUS-like%2C FMN-binding domain;
Eoli_000169600	Glycoprotein 3 alpha L fucosyltransferase;description_source=UniProtKB/TrEMBL;description_source_acc=A0A087VZS8; GT10-like superfamily;
Eoli_000169700	biotype=protein_coding; Ion transport N-terminal;
Eoli_000169800	Potassium:sodium hyperpolarization activated;description_source=UniProtKB/TrEMBL;description_source_acc=A0A087W0B1; Cyclic nucleotide-binding-like;
Eoli_000169900	Expressed protein;description_source=UniProtKB/TrEMBL;description_source_acc=A0A087W038;
Eoli_000170000	Ras GTPase activating protein binding protein 1;description_source=UniProtKB/TrEMBL;description_source_acc=A0A087W075; NTF2-like domain superfamily;
Eoli_000170100	Expressed conserved protein;description_source=UniProtKB/TrEMBL;description_source_acc=A0A087VZT3;
Eoli_000170200	Carboxypeptidase;description_source=UniProtKB/TrEMBL;description_source_acc=A0A087VZN2; Serine carboxypeptidases%2C histidine active site;
Eoli_000170300	Guanylate kinase;description_source=UniProtKB/TrEMBL;description_source_acc=A0A087W0B4; P-loop containing nucleoside triphosphate hydrolase;
Eoli_000170400	Expressed protein;description_source=UniProtKB/TrEMBL;description_source_acc=A0A087W042;
Eoli_000170500	Translation machinery associated TMA7;description_source=UniProtKB/TrEMBL;description_source_acc=A0A087W079; Translation machinery associated TMA7;
Eoli_000170600	Nucleolar GTP-binding protein 2;description_source=UniProtKB/TrEMBL;description_source_acc=A0A087VZT7; P-loop containing nucleoside triphosphate hydrolase;
Eoli_000170700	LIN 24 Twenty four Like family member;description_source=UniProtKB/TrEMBL;description_source_acc=A0A087VZN7;
Eoli_000170800	Glycoprotein 3 alpha L fucosyltransferase;description_source=UniProtKB/TrEMBL;description_source_acc=A0A087W0B9; GT10-like superfamily;
Eoli_000170900	Expressed protein;description_source=UniProtKB/TrEMBL;description_source_acc=A0A087W047;
Eoli_000171000	DNA helicase;description_source=UniProtKB/TrEMBL;description_source_acc=A0A087W084; MCM OB domain;
Eoli_000171200	RNA binding motif single stranded interacting;description_source=UniProtKB/TrEMBL;description_source_acc=A0A087VZN9; RNA-binding domain superfamily;
Eoli_000171400	Tyrosine-protein kinase;description_source=UniProtKB/TrEMBL;description_source_acc=A0A087W0C2; SH2 domain superfamily;
Eoli_000171500	Galactosylgalactosylxylosylprotein 3-beta-glucuronosyltransferase;description_source=UniProtKB/TrEMBL;description_source_acc=A0A087W052; Nucleotide-diphospho-sugar transferases;
Eoli_000171600	Expressed conserved protein;description_source=UniProtKB/TrEMBL;description_source_acc=A0A087W089;
Eoli_000171800	Sorting nexin 14;description_source=UniProtKB/TrEMBL;description_source_acc=A0A087VZP2; PX domain superfamily;
Eoli_000171900	Winged helix-like DNA-binding domain superfamily; Histone acetyltransferase;description_source=UniProtKB/TrEMBL;description_source_acc=A0A087W0C7;
Eoli_000172000	Expressed protein;description_source=UniProtKB/TrEMBL;description_source_acc=A0A087W058;
Eoli_000172300	Hypothetical transcript;description_source=UniProtKB/TrEMBL;description_source_acc=A0A087W092;
Eoli_000172600	Phospholipid-transporting ATPase;description_source=UniProtKB/TrEMBL;description_source_acc=A0A087VZV6; HAD-like superfamily;
Eoli_000172700	Expressed protein;description_source=UniProtKB/TrEMBL;description_source_acc=A0A087VZP5;
Eoli_000172800	Solute carrier family 35 member e1 protein;description_source=UniProtKB/TrEMBL;description_source_acc=A0A087W0D2; Sugar phosphate transporter domain;
Eoli_000172900	Transmembrane protein 68;description_source=UniProtKB/TrEMBL;description_source_acc=A0A087W063;
Eoli_000173100	Expressed protein;description_source=UniProtKB/TrEMBL;description_source_acc=A0A087VZW1;
Eoli_000173200	Zinc finger MYM type protein 3;description_source=UniProtKB/TrEMBL;description_source_acc=A0A087VZQ0; Protein of unknown function DUF3504;
Eoli_000173300	Rabb and c;description_source=UniProtKB/TrEMBL;description_source_acc=A0A087W0D6; P-loop containing nucleoside triphosphate hydrolase;
Eoli_000173400	Expressed conserved protein;description_source=UniProtKB/TrEMBL;description_source_acc=A0A087W066;
Eoli_000173500	Expressed conserved protein;description_source=UniProtKB/TrEMBL;description_source_acc=A0A087W0A2;
Eoli_000173600	Otopetrin;description_source=UniProtKB/TrEMBL;description_source_acc=A0A087VZW6; Otopetrin;
Eoli_000173700	Cysteine and histidine rich protein 1;description_source=UniProtKB/TrEMBL;description_source_acc=A0A087VZQ5; Cysteine and histidine-rich protein 1;
Eoli_000173800	FAS associated factor 1;description_source=UniProtKB/TrEMBL;description_source_acc=A0A087W0D8; Ubiquitin-like domain superfamily;
Eoli_000173900	Expressed protein;description_source=UniProtKB/TrEMBL;description_source_acc=A0A087W071;
Eoli_000174000	Mitogen-activated protein kinase;description_source=UniProtKB/TrEMBL;description_source_acc=A0A087W0A7; Protein kinase-like domain superfamily;
Eoli_000174100	biotype=protein_coding; Protein of unknown function DUF4541;
Eoli_000174300	Tm gpcr rhodopsin;description_source=UniProtKB/TrEMBL;description_source_acc=A0A087W0E3; G protein-coupled receptor%2C rhodopsin-like;
Eoli_000174500	Actin binding protein anillin;description_source=UniProtKB/TrEMBL;description_source_acc=A0A087W077; Anillin%2C PH domain;
Eoli_000174600	Growth arrest and DNA damage inducible;description_source=UniProtKB/TrEMBL;description_source_acc=A0A087W0B0; Growth arrest/ DNA-damage-inducible protein-interacting protein 1;
Eoli_000174700	Chromobox protein 2;description_source=UniProtKB/TrEMBL;description_source_acc=A0A087VZX8; CBX family C-terminal motif;
Eoli_000174800	Gpcr rhodopsin superfamily;description_source=UniProtKB/TrEMBL;description_source_acc=A0A087VZR4;
Eoli_000174900	Ribosomal RNA small subunit methyltransferase;description_source=UniProtKB/TrEMBL;description_source_acc=A0A087W0E7; Alpha/beta knot methyltransferases;
Eoli_000175000	Transient receptor potential cation channel;description_source=UniProtKB/TrEMBL;description_source_acc=A0A087W081;
Eoli_000175200	biotype=protein_coding;
Eoli_000175300	GPI inositol deacylase;description_source=UniProtKB/TrEMBL;description_source_acc=A0A087VZR8; Alpha/Beta hydrolase fold;
Eoli_000175500	Ubiquitin specific peptidase c family;description_source=UniProtKB/TrEMBL;description_source_acc=A0A087W0F1; Papain-like cysteine peptidase superfamily;
Eoli_000175600	Anoctamin%2C dimerisation domain; Anoctamin;description_source=UniProtKB/TrEMBL;description_source_acc=A0A087W085;
Eoli_000175800	Exportin 4;description_source=UniProtKB/TrEMBL;description_source_acc=A0A087VZZ0; Armadillo-type fold;
Eoli_000176000	Dynactin subunit 4;description_source=UniProtKB/TrEMBL;description_source_acc=A0A087VZS5; Dynactin subunit 4;
Eoli_000176100	Expressed protein;description_source=UniProtKB/TrEMBL;description_source_acc=A0A087W0F6; Uncharacterised protein family UPF0729;
Eoli_000176200	Transcription factor BTF3;description_source=UniProtKB/TrEMBL;description_source_acc=A0A087W091; NAC A/B domain superfamily;
Eoli_000176700	OTXa paired class homeobox protein;description_source=UniProtKB/TrEMBL;description_source_acc=A0A087VZT0; Homeobox%2C conserved site;
Eoli_000176900	MORN and ankyrin domain repeat containing protein;description_source=UniProtKB/TrEMBL;description_source_acc=A0A087W0G0; Ankyrin repeat-containing domain superfamily;
Eoli_000177000	Ankyrin repeat and MYND domain containing protein;description_source=UniProtKB/TrEMBL;description_source_acc=A0A087W096; Ankyrin repeat-containing domain superfamily;
Eoli_000177200	Dynein assembly factor 1, axonemal homolog;description_source=UniProtKB/TrEMBL;description_source_acc=A0A087W0C9; Leucine-rich repeat domain superfamily;
Eoli_000177300	2-(3-amino-3-carboxypropyl)histidine synthase subunit 2;description_source=UniProtKB/TrEMBL;description_source_acc=A0A087W001; Diphthamide synthesis DPH1/DPH2;
Eoli_000177400	S-adenosylmethionine synthase;description_source=UniProtKB/TrEMBL;description_source_acc=A0A087VZT5; S-adenosylmethionine synthetase superfamily;
Eoli_000177500	P-loop containing nucleoside triphosphate hydrolase; Mitochondrial Rho GTPase 1;description_source=UniProtKB/TrEMBL;description_source_acc=A0A087W0G3;
Eoli_000177600	biotype=protein_coding;
Eoli_000177700	Ribosomal protein L11;description_source=UniProtKB/TrEMBL;description_source_acc=A0A087W0D4; Ribosomal protein L5%2C N-terminal;
Eoli_000177800	Regulation of nuclear pre mRNA domain containing protein;description_source=UniProtKB/TrEMBL;description_source_acc=A0A087W007; Cell-cycle alteration and expression-elevated protein in tumour;
Eoli_000177900	biotype=protein_coding;
Eoli_000178000	biotype=protein_coding;
Eoli_000178050	NF kappa B inhibitor interacting Ras;description_source=UniProtKB/TrEMBL;description_source_acc=A0A087W0A4; P-loop containing nucleoside triphosphate hydrolase;
Eoli_000178060	WD40 repeat containing domain;description_source=UniProtKB/TrEMBL;description_source_acc=A0A087W0D9; WD40-repeat-containing domain superfamily;
Eoli_000178100	Activin;description_source=UniProtKB/TrEMBL;description_source_acc=S0ERX3;locus=act; Cystine-knot cytokine;
Eoli_000178200	biotype=protein_coding;
Eoli_000178400	F-box-like domain superfamily; Hypothetical transcript;description_source=UniProtKB/TrEMBL;description_source_acc=A0A0S4MPW3;
Eoli_000178500	Transcription factor a mitochondrial;description_source=UniProtKB/TrEMBL;description_source_acc=A0A087W0H2; High mobility group box domain superfamily;
Eoli_000178600	Trichoplein keratin filament binding protein;description_source=UniProtKB/TrEMBL;description_source_acc=A0A087W0A9; Trichoplein keratin filament-binding protein;
Eoli_000178700	Pdz domain containing protein;description_source=UniProtKB/TrEMBL;description_source_acc=A0A087W0E4; PDZ superfamily;
Eoli_000178800	Ccaat enhancer binding protein delta;description_source=UniProtKB/TrEMBL;description_source_acc=A0A087W018; Basic-leucine zipper domain;
Eoli_000178900	Hypothetical transcript;description_source=UniProtKB/TrEMBL;description_source_acc=A0A0S4MMR5;
Eoli_000179000	Forkhead box protein O4;description_source=UniProtKB/TrEMBL;description_source_acc=A0A087VZV2; Winged helix DNA-binding domain superfamily;
Eoli_000179100	Expressed protein;description_source=UniProtKB/TrEMBL;description_source_acc=A0A087W0H5;
Eoli_000179200	Protein fantom;description_source=UniProtKB/TrEMBL;description_source_acc=A0A087W0B6; C2 domain superfamily;
Eoli_000179400	60S ribosomal protein L17;description_source=UniProtKB/TrEMBL;description_source_acc=A0A087W0E9; Ribosomal protein L22/L17 superfamily;
Eoli_000179500	PEST proteolytic signal containing nuclear;description_source=UniProtKB/TrEMBL;description_source_acc=A0A087W024; PEST proteolytic signal-containing nuclear protein;
Eoli_000179600	Rhophilin 2;description_source=UniProtKB/TrEMBL;description_source_acc=A0A087VZV7; BRO1 domain superfamily;
Eoli_000179700	Enolase;description_source=UniProtKB/TrEMBL;description_source_acc=A0A087W0I0; Enolase-like%2C C-terminal domain superfamily;
Eoli_000179900	biotype=protein_coding;
Eoli_000180000	Glycerol kinase;description_source=UniProtKB/TrEMBL;description_source_acc=A0A087W0F3; Carbohydrate kinase%2C FGGY%2C C-terminal;
Eoli_000180100	Coiled coil helix coiled coil helix;description_source=UniProtKB/TrEMBL;description_source_acc=A0A087W028; Coiled-coil-helix-coiled-coil-helix domain-containing protein 1;
Eoli_000180200	Expressed protein;description_source=UniProtKB/TrEMBL;description_source_acc=A0A087VZW3;
Eoli_000180300	Expressed conserved protein;description_source=UniProtKB/TrEMBL;description_source_acc=A0A087W0I5;
Eoli_000180400	Protein archease;description_source=UniProtKB/TrEMBL;description_source_acc=A0A087W0C6; Archease domain superfamily;
Eoli_000180500	DnaJ subfamily C 1;description_source=UniProtKB/TrEMBL;description_source_acc=A0A087W0F7; Zinc finger C2H2 superfamily;
Eoli_000180600	Arginyl-tRNA--protein transferase 1;description_source=UniProtKB/TrEMBL;description_source_acc=A0A087W034; N-end rule aminoacyl transferase;
Eoli_000180800	Sorting nexin;description_source=UniProtKB/TrEMBL;description_source_acc=A0A087W0I8; Sorting nexin-like;
Eoli_000181000	Small nuclear ribonucleoprotein polypeptide;description_source=UniProtKB/TrEMBL;description_source_acc=A0A087W0G2; Small nuclear ribonucleoprotein E;
Eoli_000181100	Fascin 2;description_source=UniProtKB/TrEMBL;description_source_acc=A0A087W040; Fascin domain;
Eoli_000181200	Anti dorsalizing morpholocus tagtic protein 1a;description_source=UniProtKB/TrEMBL;description_source_acc=A0A087VZX5; Cystine-knot cytokine;
Eoli_000181300	U3 small nucleolar ribonucleoprotein;description_source=UniProtKB/TrEMBL;description_source_acc=A0A087W0J2; Brix domain;
Eoli_000181400	Family S10 non peptidase ue S10 family;description_source=UniProtKB/TrEMBL;description_source_acc=A0A087W0D5;
Eoli_000181500	Oligosaccharyl transferase;description_source=UniProtKB/TrEMBL;description_source_acc=A0A087W0G7; Oligosaccharyl transferase%2C STT3 subunit;
Eoli_000181600	CUE domain containing protein 2 B;description_source=UniProtKB/TrEMBL;description_source_acc=A0A087W046;
Eoli_000181700	LYR motif containing protein 4;description_source=UniProtKB/TrEMBL;description_source_acc=A0A087VZY3; Complex 1 LYR protein;
Eoli_000181800	Ribonuclease III;description_source=UniProtKB/TrEMBL;description_source_acc=A0A087W0J7; Dicer dimerisation domain superfamily;
Eoli_000181900	Golgi reassembly stacking protein 2;description_source=UniProtKB/TrEMBL;description_source_acc=A0A087W0E0; PDZ superfamily;
Eoli_000182000	Serine:threonine protein kinase:endoribonuclease;description_source=UniProtKB/TrEMBL;description_source_acc=A0A087W0H3; KEN domain superfamily;
Eoli_000182100	Heterolocus tagous nuclear ribonucleoprotein;description_source=UniProtKB/TrEMBL;description_source_acc=A0A087W051; RNA-binding domain superfamily;
Eoli_000182300	SH3-like domain superfamily; Rho guanine nucleotide exchange factor 7;description_source=UniProtKB/TrEMBL;description_source_acc=A0A087VZY9;
Eoli_000182400	Dynein light chain;description_source=UniProtKB/TrEMBL;description_source_acc=A0A087W0K1; Dynein light chain superfamily;
Eoli_000182500	biotype=protein_coding; UPF0183/Protein broad-minded;
Eoli_000182600	Phosphotransferase/anion transporter; Anion:Bicarbonate TranSporter family member;description_source=UniProtKB/TrEMBL;description_source_acc=A0A087W0H6;
Eoli_000182700	Anion exchange protein;description_source=UniProtKB/TrEMBL;description_source_acc=A0A087W056; Bicarbonate transporter%2C C-terminal;
Eoli_000182900	Beta 14 N acetylgalactosaminyltransferase;description_source=UniProtKB/TrEMBL;description_source_acc=A0A087VZZ4; Nucleotide-diphospho-sugar transferases;
Eoli_000182950	TATA box binding protein 1;description_source=UniProtKB/TrEMBL;description_source_acc=A0A087W0K5; TBP domain superfamily;
Eoli_000183100	Vacuolar H ATPase v1 sector subunit A;description_source=UniProtKB/TrEMBL;description_source_acc=A0A087W0E8; ATPase%2C F1/V1/A1 complex%2C alpha/beta subunit%2C N-terminal domain superfamily;
Eoli_000183200	Nuclear rna export factor 1;description_source=UniProtKB/TrEMBL;description_source_acc=A0A087W0I1; NTF2-like domain superfamily;
Eoli_000183300	biotype=protein_coding;
Eoli_000183400	BUD13;description_source=UniProtKB/TrEMBL;description_source_acc=A0A087W002; Bud13;
Eoli_000183500	Proliferating cell nuclear antigen;description_source=UniProtKB/TrEMBL;description_source_acc=A0A087W0L0; Proliferating cell nuclear antigen%2C PCNA%2C conserved site;
Eoli_000183600	Eukaryotic translation initiation factor 2 alpha;description_source=UniProtKB/TrEMBL;description_source_acc=A0A087W0F4; Protein kinase%2C ATP binding site;
Eoli_000183800	60S ribosomal protein L44:L36a;description_source=UniProtKB/TrEMBL;description_source_acc=A0A087W067;
Eoli_000183900	Zinc finger C2H2 type;description_source=UniProtKB/TrEMBL;description_source_acc=A0A087W006; Zinc finger C2H2 superfamily;
Eoli_000184100	Sarcoplasmic calcium binding protein;description_source=UniProtKB/TrEMBL;description_source_acc=A0A087W0L2; EF-Hand 1%2C calcium-binding site;
Eoli_000184200	Fanconi-associated nuclease;description_source=UniProtKB/TrEMBL;description_source_acc=A0A087W0F8; Fanconi-associated nuclease 1-like;
Eoli_000184400	Small subunit processome component 20;description_source=UniProtKB/TrEMBL;description_source_acc=A0A087W0J1; Armadillo-type fold;
Eoli_000184500	ATPase family AAA domain containing protein 2B;description_source=UniProtKB/TrEMBL;description_source_acc=A0A087W074; Bromodomain-like superfamily;
Eoli_000184600	Protein FAM76A;description_source=UniProtKB/TrEMBL;description_source_acc=A0A087W012; FAM76 protein;
Eoli_000184700	Histone-lysine N-methyltransferase, H3 lysine-79 specific;description_source=UniProtKB/TrEMBL;description_source_acc=A0A087W0L5; Histone H3-K79 methyltransferase;
Eoli_000184800	Transcription factor Tfc4/TFIIIC-102/Sfc4; Locus tagral transcription factor 3C polypeptide 3;description_source=UniProtKB/TrEMBL;description_source_acc=A0A087W0G4;
Eoli_000184900	Glycoprotein Antigen 5;description_source=UniProtKB/TrEMBL;description_source_acc=A0A087W0J4; Serine proteases%2C trypsin family%2C histidine active site;
Eoli_000185000	biotype=protein_coding;
Eoli_000185100	Expressed conserved protein;description_source=UniProtKB/TrEMBL;description_source_acc=A0A087W020;
Eoli_000185200	RNA polymerase II subunit A C terminal domain;description_source=UniProtKB/TrEMBL;description_source_acc=A0A087W0L9; HAD-like superfamily;
Eoli_000185300	biotype=protein_coding; Meiotic recombination protein REC114-like;
Eoli_000185400	biotype=protein_coding;
Eoli_000185450	Transcription factor iib;description_source=UniProtKB/TrEMBL;description_source_acc=A0A087W0J9; Cilia/flagella-associated protein 20/WDR90/C3orf67;
Eoli_000185500	Pyruvate dehydrogenase;description_source=UniProtKB/TrEMBL;description_source_acc=A0A087W026; PPM-type phosphatase domain superfamily;
Eoli_000185700	Neuropeptide;description_source=UniProtKB/TrEMBL;description_source_acc=A0A087W0M3;
Eoli_000185800	Expressed protein;description_source=UniProtKB/TrEMBL;description_source_acc=A0A087W0H4;
Eoli_000185900	Mitochondrial polypeptide chain release factor;description_source=UniProtKB/TrEMBL;description_source_acc=A0A087W0K4; Peptide chain release factor class I/class II;
Eoli_000186000	Zinc finger protein 45;description_source=UniProtKB/TrEMBL;description_source_acc=A0A087W094; Zinc finger C2H2 superfamily;
Eoli_000186100	biotype=protein_coding;
Eoli_000186300	Neuronal calcium sensor;description_source=UniProtKB/TrEMBL;description_source_acc=A0A087W0M7; EF-Hand 1%2C calcium-binding site;
Eoli_000186500	Receptor type tyrosine protein phosphatase;description_source=UniProtKB/TrEMBL;description_source_acc=A0A087W0H9; Fibronectin type III superfamily;
Eoli_000186600	Neuropeptide receptor;description_source=UniProtKB/TrEMBL;description_source_acc=A0A087W0K9; GPCR%2C rhodopsin-like%2C 7TM;
Eoli_000186700	Tyrosine-protein kinase;description_source=UniProtKB/TrEMBL;description_source_acc=A0A087W099; SH2 domain superfamily;
Eoli_000186800	Methionine tRNA synthetase;description_source=UniProtKB/TrEMBL;description_source_acc=A0A087W037; Methioninyl-tRNA synthetase core domain;
Eoli_000187100	Protein transport protein sec16a;description_source=UniProtKB/TrEMBL;description_source_acc=A0A087W0I2; COPII coat assembly protein%2C Sec16;
Eoli_000187200	Box C:D snoRNA protein 1;description_source=UniProtKB/TrEMBL;description_source_acc=A0A087W0L4; Zinc finger%2C HIT-type;
Eoli_000187400	Leucine rich repeat containing protein 57;description_source=UniProtKB/TrEMBL;description_source_acc=A0A087W0A6; Leucine-rich repeat domain superfamily;
Eoli_000187500	Translation initiation factor eIF 1A;description_source=UniProtKB/TrEMBL;description_source_acc=A0A087W044; Translation initiation factor 1A (eIF-1A)%2C conserved site;
Eoli_000187600	biotype=protein_coding; GTP-binding protein TrmE/Glycine cleavage system T protein%2C domain 1;
Eoli_000187700	Serine:arginine repetitive matrix protein 2;description_source=UniProtKB/TrEMBL;description_source_acc=A0A087W0I7;
Eoli_000187800	Zinc finger protein 577;description_source=UniProtKB/TrEMBL;description_source_acc=A0A087W0L7; Zinc finger C2H2 superfamily;
Eoli_000187900	biotype=protein_coding;
Eoli_000188000	Ewsr:fli fusion protein type;description_source=UniProtKB/TrEMBL;description_source_acc=A0A087W050; Winged helix DNA-binding domain superfamily;
Eoli_000188100	Sodium:hydrogen exchanger;description_source=UniProtKB/TrEMBL;description_source_acc=A0A087W0N9; Cation/H+ exchanger%2C CPA1 family;
Eoli_000188200	Expressed conserved protein;description_source=UniProtKB/TrEMBL;description_source_acc=A0A087W0J3;
Eoli_000188300	Mitochondrial carrier domain superfamily; Solute carrier family 25 8;description_source=UniProtKB/TrEMBL;description_source_acc=A0A087W0M0;
Eoli_000188400	Pre mRNA processing factor 17;description_source=UniProtKB/TrEMBL;description_source_acc=A0A087W0B8; WD40-repeat-containing domain superfamily;
Eoli_000188500	High mobility group box domain superfamily; Protein pangolin J;description_source=UniProtKB/TrEMBL;description_source_acc=A0A087W055;
Eoli_000188600	Syntaxin 16;description_source=UniProtKB/TrEMBL;description_source_acc=A0A087W0P3; SNARE;
Eoli_000188700	Ribosome recycling factor;description_source=UniProtKB/TrEMBL;description_source_acc=A0A087W0J8; RRF superfamily;
Eoli_000188800	biotype=protein_coding; Protein of unknown function DUF423;
Eoli_000188900	Uridine kinase;description_source=UniProtKB/TrEMBL;description_source_acc=A0A087W0C4; Phosphoribosyltransferase-like;
Eoli_000189000	ATP synthase mitochondrial F1 complex assembly;description_source=UniProtKB/TrEMBL;description_source_acc=A0A087W060; ATP12 orthogonal Bundle domain superfamily;
Eoli_000189100	Zinc finger C3HC4 RING type;description_source=UniProtKB/TrEMBL;description_source_acc=A0A087W0P5; RNA-binding domain superfamily;
Eoli_000189200	Sec7 domain superfamily; PH and SEC7 domain containing protein 3;description_source=UniProtKB/TrEMBL;description_source_acc=A0A087W0K3;
Eoli_000189250	Expressed conserved protein;description_source=UniProtKB/TrEMBL;description_source_acc=A0A087W0D1; TMEM14 family;
Eoli_000189300	Pleckstrin y type;description_source=UniProtKB/TrEMBL;description_source_acc=A0A087W0M8; PH-like domain superfamily;
Eoli_000189500	Mps one binder kinase activator 1;description_source=UniProtKB/TrEMBL;description_source_acc=A0A087W069; MOB kinase activator superfamily;
Eoli_000189600	Wilms tumor protein 1 interacting protein;description_source=UniProtKB/TrEMBL;description_source_acc=A0A087W0Q0; Zinc finger%2C LIM-type;
Eoli_000189800	Atpase inhibitor protein;description_source=UniProtKB/TrEMBL;description_source_acc=A0A087W0N2; Mitochondrial ATPase inhibitor;
Eoli_000189900	SET and MYND domain containing protein 4;description_source=UniProtKB/TrEMBL;description_source_acc=A0A087W0D7; Tetratricopeptide-like helical domain superfamily;
Eoli_000190000	Ferredoxin;description_source=UniProtKB/TrEMBL;description_source_acc=A0A087W073; 2Fe-2S ferredoxin-like superfamily;
Eoli_000190200	Protein NDRG3;description_source=UniProtKB/TrEMBL;description_source_acc=A0A087W0Q4; Alpha/Beta hydrolase fold;
Eoli_000190500	Expressed conserved protein;description_source=UniProtKB/TrEMBL;description_source_acc=A0A087W0E2;
Eoli_000190600	Ubiquinol cytochrome c reductase cytochrome c1;description_source=UniProtKB/TrEMBL;description_source_acc=A0A087W082; Cytochrome c-like domain superfamily;
Eoli_000190800	Major facilitator superfamily domain containing protein;description_source=UniProtKB/TrEMBL;description_source_acc=A0A087W0L6; MFS transporter superfamily;
Eoli_000190900	biotype=protein_coding;
Eoli_000191000	biotype=protein_coding;
Eoli_000191100	Transcription factor SOX 14;description_source=UniProtKB/TrEMBL;description_source_acc=A0A087W088; High mobility group box domain superfamily;
Eoli_000191300	Expressed conserved protein;description_source=UniProtKB/TrEMBL;description_source_acc=A0A087W0M1;
Eoli_000191500	Growth arrest specific protein 8;description_source=UniProtKB/TrEMBL;description_source_acc=A0A087W0F5; Growth arrest-specific protein 8;
Eoli_000191600	biotype=protein_coding;
Eoli_000192200	Expressed conserved protein;description_source=UniProtKB/TrEMBL;description_source_acc=A0A087W0G1;
Eoli_000192300	Arfaptin 2;description_source=UniProtKB/TrEMBL;description_source_acc=A0A087W0A0; Arfaptin family;
Eoli_000192400	Protein dpcd;description_source=UniProtKB/TrEMBL;description_source_acc=A0A087W0S2; Protein DPCD;
Eoli_000192500	Integrin alpha ps;description_source=UniProtKB/TrEMBL;description_source_acc=A0A087W0M9; Integrin domain superfamily;
Eoli_000192600	PQ loop repeat containing protein 2;description_source=UniProtKB/TrEMBL;description_source_acc=A0A087W0Q5; PQ-loop repeat;
Eoli_000192700	biotype=protein_coding;
Eoli_000192800	RNA binding protein Lupus La;description_source=UniProtKB/TrEMBL;description_source_acc=A0A087W0A5; Winged helix DNA-binding domain superfamily;
Eoli_000192900	biotype=protein_coding;
Eoli_000193000	Metastasis associated protein 1 mta1;description_source=UniProtKB/TrEMBL;description_source_acc=A0A087W0N3; SANT domain;
Eoli_000193100	biotype=protein_coding;
Eoli_000193200	Rho GTP binding protein RhoU;description_source=UniProtKB/TrEMBL;description_source_acc=A0A087W0H1; P-loop containing nucleoside triphosphate hydrolase;
Eoli_000193300	NAD kinase;description_source=UniProtKB/TrEMBL;description_source_acc=A0A087W0B2; Inorganic polyphosphate/ATP-NAD kinase%2C N-terminal;
Eoli_000193400	Protein sister of odd and bowel;description_source=UniProtKB/TrEMBL;description_source_acc=A0A087W0T1; Zinc finger C2H2 superfamily;
Eoli_000193500	UTP--glucose-1-phosphate uridylyltransferase;description_source=UniProtKB/TrEMBL;description_source_acc=A0A087W0N7; Nucleotide-diphospho-sugar transferases;
Eoli_000193600	ATP dependent DNA helicase 2 subunit 2;description_source=UniProtKB/TrEMBL;description_source_acc=A0A087W0R6; Ku%2C C-terminal domain superfamily;
Eoli_000193700	Annexin;description_source=UniProtKB/TrEMBL;description_source_acc=A0A087W0H7; Annexin superfamily;
Eoli_000193800	Zinc finger C2H2;description_source=UniProtKB/TrEMBL;description_source_acc=A0A087W0B7; Zinc finger C2H2 superfamily;
Eoli_000193900	Expressed conserved protein;description_source=UniProtKB/TrEMBL;description_source_acc=A0A087W0T5; MOZART2 family;
Eoli_000194000	Glycogenin 1;description_source=UniProtKB/TrEMBL;description_source_acc=A0A087W0P1; Nucleotide-diphospho-sugar transferases;
Eoli_000194100	biotype=protein_coding;
Eoli_000194200	Chitobiosyldiphosphodolichol;description_source=UniProtKB/TrEMBL;description_source_acc=A0A087W0I4; Chitobiosyldiphosphodolichol beta-mannosyltransferase ALG1-like;
Eoli_000194300	Lysine specific demethylase 6a;description_source=UniProtKB/TrEMBL;description_source_acc=A0A087W0C3; Histone demethylase UTY;
Eoli_000194350	biotype=protein_coding;
Eoli_000194500	Bifunctional protein NCOAT;description_source=UniProtKB/TrEMBL;description_source_acc=A0A087W0P6; Glycoside hydrolase superfamily;
Eoli_000194600	DEAD box ATP dependent RNA helicase;description_source=UniProtKB/TrEMBL;description_source_acc=A0A087W0S5; P-loop containing nucleoside triphosphate hydrolase;
Eoli_000194700	Stomatin;description_source=UniProtKB/TrEMBL;description_source_acc=A0A087W0J0; Band 7/SPFH domain superfamily;
Eoli_000194800	Zinc finger C2H2;description_source=UniProtKB/TrEMBL;description_source_acc=A0A087W0C8; Zinc finger C2H2-type;
Eoli_000194900	Membrane associated guanylate kinase ww and pdz;description_source=UniProtKB/TrEMBL;description_source_acc=A0A087W0U5; PDZ superfamily;
Eoli_000195000	Expressed conserved protein;description_source=UniProtKB/TrEMBL;description_source_acc=A0A087W0Q1;
Eoli_000195100	Expressed protein;description_source=UniProtKB/TrEMBL;description_source_acc=A0A087W0T0;
Eoli_000195200	Chromobox protein 3;description_source=UniProtKB/TrEMBL;description_source_acc=A0A087W0J6; Ankyrin repeat-containing domain superfamily;
Eoli_000195300	Glutaredoxin 3;description_source=UniProtKB/TrEMBL;description_source_acc=A0A087W0D3; Thioredoxin-like superfamily;
Eoli_000195400	Receptor protein serine/threonine kinase;description_source=UniProtKB/TrEMBL;description_source_acc=Q659I3;locus=tr1; Protein kinase%2C ATP binding site;
Eoli_000195500	Splicing factor arginine:serine rich 4;description_source=UniProtKB/TrEMBL;description_source_acc=A0A087W0U9; RNA-binding domain superfamily;
Eoli_000195550	Bromodomain containing protein 8;description_source=UniProtKB/TrEMBL;description_source_acc=A0A087W0Q8; Bromodomain-like superfamily;
Eoli_000195600	Anaphase-promoting complex subunit 10;description_source=UniProtKB/TrEMBL;description_source_acc=A0A087W0T6; Anaphase-promoting complex subunit APC10/Doc1;
Eoli_000195700	LIM and senescent cell antigen containing;description_source=UniProtKB/TrEMBL;description_source_acc=A0A087W0K2; LIM and senescent cell antigen-like-containing domain protein 1;
Eoli_000195800	CARP domain containing protein;description_source=UniProtKB/TrEMBL;description_source_acc=A0A087W0E1; C-CAP/cofactor C-like domain;
Eoli_000196000	Expressed protein;description_source=UniProtKB/TrEMBL;description_source_acc=A0A087W0R3;
Eoli_000196100	Proteasome subunit alpha type;description_source=UniProtKB/TrEMBL;description_source_acc=A0A087W0U1; Proteasome subunit alpha 3;
Eoli_000196200	Basic fibroblast growth factor receptor 1 A;description_source=UniProtKB/TrEMBL;description_source_acc=A0A087W0K7; Immunoglobulin-like domain superfamily;
Eoli_000196300	biotype=protein_coding; Immunoglobulin-like fold;
Eoli_000196700	Expressed conserved protein;description_source=UniProtKB/TrEMBL;description_source_acc=A0A087W0R9;
Eoli_000196800	biotype=protein_coding;
Eoli_000197100	Proto oncolocus tag serine:threonine protein kinase;description_source=UniProtKB/TrEMBL;description_source_acc=A0A087W0F2; Protein kinase%2C ATP binding site;
Eoli_000197300	Cleavage and polyadenylation specificity factor subunit 2;description_source=UniProtKB/TrEMBL;description_source_acc=A0A087W0W6; Ribonuclease Z/Hydroxyacylglutathione hydrolase-like;
Eoli_000197400	Cleavage and polyadenylation;description_source=UniProtKB/TrEMBL;description_source_acc=A0A087W0S3; SIKE family;
Eoli_000197450	Regulator of microtubule dynamics protein;description_source=UniProtKB/TrEMBL;description_source_acc=A0A087W0V1; Tetratricopeptide-like helical domain superfamily;
Eoli_000197500	biotype=protein_coding;
Eoli_000197600	VPS33B interacting protein;description_source=UniProtKB/TrEMBL;description_source_acc=A0A087W0F9; Vps16%2C C-terminal domain superfamily;
Eoli_000197700	SCA7 domain; Flagellar basal body rod protein;description_source=UniProtKB/TrEMBL;description_source_acc=A0A087W0X5;
Eoli_000198000	biotype=protein_coding;
Eoli_000198100	Upstream activation factor subunit UAF30;description_source=UniProtKB/TrEMBL;description_source_acc=A0A087W0V6; SWIB/MDM2 domain superfamily;
Eoli_000198200	Pentatricopeptide repeat containing protein 3;description_source=UniProtKB/TrEMBL;description_source_acc=A0A087W0M2; Pentatricopeptide repeat domain-containing protein 3;
Eoli_000198300	Male specific lethal 3 1;description_source=UniProtKB/TrEMBL;description_source_acc=A0A087W0G5; MRG%2C C-terminal domain superfamily;
Eoli_000198400	Kinesin-like protein;description_source=UniProtKB/TrEMBL;description_source_acc=A0A087W0X8; Kinesin motor domain superfamily;
Eoli_000198500	IQ domain containing protein D;description_source=UniProtKB/TrEMBL;description_source_acc=A0A087W0T3; IQ motif%2C EF-hand binding site;
Eoli_000198600	Expressed protein;description_source=UniProtKB/TrEMBL;description_source_acc=A0A087W0W3;
Eoli_000198700	Four and a half LIM domains protein 3;description_source=UniProtKB/TrEMBL;description_source_acc=A0A087W0M6; Four and a half LIM domains protein 2/3/5;
Eoli_000198800	LIM;description_source=UniProtKB/TrEMBL;description_source_acc=A0A087W0H0; Zinc finger%2C LIM-type;
Eoli_000198900	Expressed conserved protein;description_source=UniProtKB/TrEMBL;description_source_acc=A0A087W0Y4;
Eoli_000199000	SET and MYND domain containing protein 3;description_source=UniProtKB/TrEMBL;description_source_acc=A0A087W0T8; Zinc finger%2C MYND-type;
Eoli_000199100	Chromodomain helicase DNA binding protein 4;description_source=UniProtKB/TrEMBL;description_source_acc=A0A087W0W9; SNF2-like%2C N-terminal domain superfamily;
Eoli_000199200	Patatin phospholipase domain containing protein;description_source=UniProtKB/TrEMBL;description_source_acc=A0A087W0N1; Cyclic nucleotide-binding-like;
Eoli_000199300	Expressed conserved protein;description_source=UniProtKB/TrEMBL;description_source_acc=A0A087W0H8; Ribosome biogenesis protein Nop53/GLTSCR2;
Eoli_000199400	Protein kinase core;description_source=UniProtKB/TrEMBL;description_source_acc=A0A087W0Y9; Armadillo-type fold;
Eoli_000199600	Ubiquitin-like domain superfamily; Scythe:bat3;description_source=UniProtKB/TrEMBL;description_source_acc=A0A087W0U6;
Eoli_000199900	RPE spondin;description_source=UniProtKB/TrEMBL;description_source_acc=A0A087W0X4; Thrombospondin type-1 (TSP1) repeat superfamily;
Eoli_000200100	DNA repair protein complementing XP A cells;description_source=UniProtKB/TrEMBL;description_source_acc=A0A087W0N8; XPA domain superfamily;
Eoli_000200200	Expressed conserved protein;description_source=UniProtKB/TrEMBL;description_source_acc=A0A087W0I3;
Eoli_000200300	Guanine nucleotide binding protein subunit;description_source=UniProtKB/TrEMBL;description_source_acc=A0A087W0Z5; WD40-repeat-containing domain superfamily;
Eoli_000200600	Hypothetical transcript;description_source=UniProtKB/TrEMBL;description_source_acc=A0A087W0P2; Dbl homology (DH) domain superfamily;
Eoli_000200700	biotype=protein_coding;
Eoli_000200800	biotype=protein_coding;
Eoli_000200900	biotype=protein_coding;
Eoli_000201000	Synaptobrevin;description_source=UniProtKB/TrEMBL;description_source_acc=A0A087W0Y5; Synaptobrevin;
Eoli_000201100	Beta arrestin 1;description_source=UniProtKB/TrEMBL;description_source_acc=A0A087W0P7; Immunoglobulin E-set;
Eoli_000201300	Major facilitator superfamily domain containing protein;description_source=UniProtKB/TrEMBL;description_source_acc=A0A087W0J5; MFS transporter superfamily;
Eoli_000201400	DnaJ subfamily C 7;description_source=UniProtKB/TrEMBL;description_source_acc=A0A087W104; Chaperone J-domain superfamily;
Eoli_000201500	BTB:POZ domain containing protein;description_source=UniProtKB/TrEMBL;description_source_acc=A0A087W0V9; Jacalin-like lectin domain superfamily;
Eoli_000201900	LUC7;description_source=UniProtKB/TrEMBL;description_source_acc=A0A087W109; Luc7-related;
Eoli_000202000	Aryl hydrocarbon receptor interacting;description_source=UniProtKB/TrEMBL;description_source_acc=A0A087W0W7; Tetratricopeptide repeat;
Eoli_000202100	biotype=protein_coding;
Eoli_000202200	Expressed protein;description_source=UniProtKB/TrEMBL;description_source_acc=A0A087W0R1;
Eoli_000202300	Expressed conserved protein;description_source=UniProtKB/TrEMBL;description_source_acc=A0A087W0K6; RNMT-activating mini protein;
Eoli_000202400	Rap guanine nucleotide exchange factor 1;description_source=UniProtKB/TrEMBL;description_source_acc=A0A087W116; Ras guanine-nucleotide exchange factor catalytic domain superfamily;
Eoli_000202500	Tubulin beta-3 chain;description_source=UniProtKB/Swiss-Prot;description_source_acc=Q9NFZ5;locus=TUB-3; Tubulin/FtsZ%2C C-terminal domain superfamily;
Eoli_000202600	Tubulin beta chain;description_source=UniProtKB/TrEMBL;description_source_acc=A0A087W137; Tubulin/FtsZ%2C C-terminal domain superfamily;
Eoli_000202700	Zinc finger protein;description_source=UniProtKB/TrEMBL;description_source_acc=A0A087W0U3; Zinc finger C2H2 superfamily;
Eoli_000202800	14 kDa subunit splicing factor 3b;description_source=UniProtKB/TrEMBL;description_source_acc=A0A087W0N6; RNA-binding domain superfamily;
Eoli_000203000	Epidermal growth factor receptor kinase;description_source=UniProtKB/TrEMBL;description_source_acc=A0A087W156; SH3-like domain superfamily;
Eoli_000203200	4 Hydroxybutyrate coenzyme A transferase;description_source=UniProtKB/TrEMBL;description_source_acc=A0A087W108; Acetyl-CoA hydrolase/transferase%2C C-terminal domain superfamily;
Eoli_000203400	Concanavalin A-like lectin/glucanase domain superfamily; Collagen alpha 1V chain;description_source=UniProtKB/TrEMBL;description_source_acc=A0A087W140;
Eoli_000203600	Calcium binding protein 39;description_source=UniProtKB/TrEMBL;description_source_acc=A0A087W0P8; Armadillo-type fold;
Eoli_000203700	Choline transporter-like; Choline transporter protein 2;description_source=UniProtKB/TrEMBL;description_source_acc=A0A087W176;
Eoli_000203800	Expressed conserved protein;description_source=UniProtKB/TrEMBL;description_source_acc=A0A087W112;
Eoli_000203900	Transmembrane gtpase mfn mitofusin 1 fzo;description_source=UniProtKB/TrEMBL;description_source_acc=A0A087W143; Dynamin-type guanine nucleotide-binding (G) domain;
Eoli_000204000	tRNA guanine N7 methyltransferase subunit;description_source=UniProtKB/TrEMBL;description_source_acc=A0A087W0W2; WD40-repeat-containing domain superfamily;
Eoli_000204100	p53 transcription factor DNA binding;description_source=UniProtKB/TrEMBL;description_source_acc=A0A087W0Q2; p53/RUNT-type transcription factor%2C DNA-binding domain superfamily;
Eoli_000204300	Tfc3%2C extended winged-helix domain; Locus tagral transcription factor 3C polypeptide;description_source=UniProtKB/TrEMBL;description_source_acc=A0A087W180;
Eoli_000204400	Nuclear transcription factor Y subunit beta;description_source=UniProtKB/TrEMBL;description_source_acc=A0A087W114; Histone-fold;
Eoli_000204500	Potassium voltage gated channel protein;description_source=UniProtKB/TrEMBL;description_source_acc=A0A087W147; Voltage-gated potassium channel;
Eoli_000204600	Potassium voltage gated channel subfamily D;description_source=UniProtKB/TrEMBL;description_source_acc=A0A087W0W5; Voltage-gated potassium channel;
Eoli_000204800	Actin-related protein 2/3 complex subunit 4;description_source=UniProtKB/TrEMBL;description_source_acc=A0A087W0Q6; Arp2/3 complex subunit 2/4;
Eoli_000204900	Mitochondrial ribosomal protein l43;description_source=UniProtKB/TrEMBL;description_source_acc=A0A087W185; Thioredoxin-like superfamily;
Eoli_000205000	Protocadherin 1;description_source=UniProtKB/TrEMBL;description_source_acc=A0A087W118; Cadherin conserved site;
Eoli_000205100	Soluble guanylate cyclase gcy;description_source=UniProtKB/TrEMBL;description_source_acc=A0A087W151;
Eoli_000205200	Expressed conserved protein;description_source=UniProtKB/TrEMBL;description_source_acc=A0A087W0X0;
Eoli_000205300	GH15-like domain; Phosphorylase b kinase regulatory subunit;description_source=UniProtKB/TrEMBL;description_source_acc=A0A087W0Q7;
Eoli_000205400	SANT DNA binding;description_source=UniProtKB/TrEMBL;description_source_acc=A0A087W192; Chromatin complexes subunit BAP18;
Eoli_000205500	Calpain 5;description_source=UniProtKB/TrEMBL;description_source_acc=A0A087W120; Papain-like cysteine peptidase superfamily;
Eoli_000205600	Hepatocellular carcinoma associated antigen 59;description_source=UniProtKB/TrEMBL;description_source_acc=A0A087W154; Telomere length and silencing protein 1;
Eoli_000205800	Expressed protein;description_source=UniProtKB/TrEMBL;description_source_acc=A0A087W0R2;
Eoli_000206000	Armadillo-type fold; Kinesin associated protein 3;description_source=UniProtKB/TrEMBL;description_source_acc=A0A087W123;
Eoli_000206300	biotype=protein_coding;
Eoli_000206400	C type lectin domian containing protein;description_source=UniProtKB/TrEMBL;description_source_acc=A0A087W0R5; Sushi/SCR/CCP superfamily;
Eoli_000206600	Serine/threonine-protein phosphatase;description_source=UniProtKB/TrEMBL;description_source_acc=A0A087W126; Metallo-dependent phosphatase-like;
Eoli_000206700	Ankyrin repeat domain containing protein;description_source=UniProtKB/TrEMBL;description_source_acc=A0A087W161; Ankyrin repeat-containing domain superfamily;
Eoli_000206800	MAM;description_source=UniProtKB/TrEMBL;description_source_acc=A0A087W0Y0; MAM domain;
Eoli_000206900	biotype=protein_coding;
Eoli_000207000	MAM;description_source=UniProtKB/TrEMBL;description_source_acc=A0A087W1A7; Neuropilin;
Eoli_000207100	MAM;description_source=UniProtKB/TrEMBL;description_source_acc=A0A087W130; MAM domain;
Eoli_000207300	Ras protein Rap 1b;description_source=UniProtKB/TrEMBL;description_source_acc=A0A087W0Y2; Ras-related protein Rap1;
Eoli_000207400	Expressed conserved protein;description_source=UniProtKB/TrEMBL;description_source_acc=A0A087W0S1;
Eoli_000207900	Oligomeric Golgi complex subunit 6;description_source=UniProtKB/TrEMBL;description_source_acc=A0A087W1B1; Conserved oligomeric Golgi complex subunit 6;
Eoli_000208000	Ubiquitin conjugating enzyme E2 A;description_source=UniProtKB/TrEMBL;description_source_acc=A0A087W131; Ubiquitin-conjugating enzyme%2C active site;
Eoli_000208200	Neurogenic locus notch protein;description_source=UniProtKB/TrEMBL;description_source_acc=A0A087W168; Ankyrin repeat-containing domain superfamily;
Eoli_000208300	Mrna capping enzyme;description_source=UniProtKB/TrEMBL;description_source_acc=A0A087W0Y6; Protein-tyrosine phosphatase-like;
Eoli_000208400	F box:WD repeat containing protein;description_source=UniProtKB/TrEMBL;description_source_acc=A0A087W0S4; WD40-repeat-containing domain superfamily;
Eoli_000208420	Hypothetical transcript;description_source=UniProtKB/TrEMBL;description_source_acc=A0A087W1B6;
Eoli_000208500	Ribonuclease H2 subunit C;description_source=UniProtKB/TrEMBL;description_source_acc=A0A087W135; Ribonuclease H2%2C subunit C;
Eoli_000208600	Septin 7;description_source=UniProtKB/TrEMBL;description_source_acc=A0A087W172; Septin-type guanine nucleotide-binding (G) domain;
Eoli_000209100	biotype=protein_coding;
Eoli_000209300	biotype=protein_coding;
Eoli_000209350	von Willebrand factor A-like domain superfamily; Copine 9;description_source=UniProtKB/TrEMBL;description_source_acc=A0A087W0Z2;
Eoli_000209400	Copine 9;description_source=UniProtKB/TrEMBL;description_source_acc=A0A087W0S9; Copine%2C C2B domain;
Eoli_000209500	UDP galactose transporter;description_source=UniProtKB/TrEMBL;description_source_acc=A0A087W1C5; Golgin subfamily A member 3;
Eoli_000209600	Histone H2A conserved site; Histone H2A;description_source=UniProtKB/TrEMBL;description_source_acc=A0A087W142;
Eoli_000209700	Chloride channel protein;description_source=UniProtKB/TrEMBL;description_source_acc=A0A087W182; Chloride channel%2C core;
Eoli_000209800	Barrier to autointegration factor;description_source=UniProtKB/TrEMBL;description_source_acc=A0A087W0Z4; Barrier-to-autointegration factor%2C BAF superfamily;
Eoli_000209900	Signal recognition particle subunit SRP72;description_source=UniProtKB/TrEMBL;description_source_acc=A0A087W0T2; Signal recognition particle%2C SRP72 subunit;
Eoli_000210000	tRNA cytosine34 C5 methyltransferase;description_source=UniProtKB/TrEMBL;description_source_acc=A0A087W1D2; S-adenosyl-L-methionine-dependent methyltransferase;
Eoli_000210100	Radial spoke head protein 4 A;description_source=UniProtKB/TrEMBL;description_source_acc=A0A087W146; Radial spokehead-like protein;
Eoli_000210200	Exportin 5;description_source=UniProtKB/TrEMBL;description_source_acc=A0A087W184; Armadillo-like helical;
Eoli_000210300	Lysine specific histone demethylase 1A;description_source=UniProtKB/TrEMBL;description_source_acc=A0A087W0T4; FAD/NAD(P)-binding domain superfamily;
Eoli_000210400	Expressed conserved protein;description_source=UniProtKB/TrEMBL;description_source_acc=A0A087W1D4;
Eoli_000210500	biotype=protein_coding;
Eoli_000210600	Expressed conserved protein;description_source=UniProtKB/TrEMBL;description_source_acc=A0A087W188;
Eoli_000210800	biotype=protein_coding;
Eoli_000210900	Expressed protein;description_source=UniProtKB/TrEMBL;description_source_acc=A0A087W0T7; Complex 1 LYR protein;
Eoli_000211000	WD repeat containing antisense to TP53;description_source=UniProtKB/TrEMBL;description_source_acc=A0A087W1D9; WD40-repeat-containing domain superfamily;
Eoli_000211050	Iron sulfur cluster assembly 2;description_source=UniProtKB/TrEMBL;description_source_acc=A0A087W153; HesB-like domain superfamily;
Eoli_000211100	Iron sulfur cluster assembly 2;description_source=UniProtKB/TrEMBL;description_source_acc=A0A087W193;
Eoli_000211200	Serine/threonine-protein phosphatase;description_source=UniProtKB/TrEMBL;description_source_acc=A0A087W102; Metallo-dependent phosphatase-like;
Eoli_000211300	Protein Wnt;description_source=UniProtKB/TrEMBL;description_source_acc=A0A087W0U0; Wnt protein%2C conserved site;
Eoli_000211400	Mitochondrial genome maintenance exonuclease 1;description_source=UniProtKB/TrEMBL;description_source_acc=A0A087W1E4; PD-(D/E)XK endonuclease-like domain%2C AddAB-type;
Eoli_000211500	von Willebrand factor type C;description_source=UniProtKB/TrEMBL;description_source_acc=A0A087W159; VWFC domain;
Eoli_000211600	Helicase;description_source=UniProtKB/TrEMBL;description_source_acc=A0A087W195; SNF2-like%2C N-terminal domain superfamily;
Eoli_000211700	biotype=protein_coding;
Eoli_000211800	rRNA processing protein UTP23;description_source=UniProtKB/TrEMBL;description_source_acc=A0A087W0U2; PIN-like domain superfamily;
Eoli_000211900	Kinesin light chain 4;description_source=UniProtKB/TrEMBL;description_source_acc=A0A087W1F0; Tetratricopeptide repeat;
Eoli_000212000	Serine:threonine protein kinase MRCK beta;description_source=UniProtKB/TrEMBL;description_source_acc=A0A087W163; Protein kinase%2C ATP binding site;
Eoli_000212100	Coiled coil domain containing protein 151;description_source=UniProtKB/TrEMBL;description_source_acc=A0A087W1A0;
Eoli_000212300	Tyrosine protein kinase otk;description_source=UniProtKB/TrEMBL;description_source_acc=A0A087W107; Immunoglobulin-like domain superfamily;
Eoli_000212600	DNA helicase;description_source=UniProtKB/TrEMBL;description_source_acc=A0A087W167; MCM OB domain;
Eoli_000212700	Major egg antigen p40;description_source=UniProtKB/TrEMBL;description_source_acc=B5BV14;locus=onco2; Small heat shock protein HSP20;
Eoli_000212900	Dynactin 5 p25;description_source=UniProtKB/TrEMBL;description_source_acc=A0A087W1A6; Trimeric LpxA-like superfamily;
Eoli_000213000	Derlin;description_source=UniProtKB/TrEMBL;description_source_acc=A0A087W111; Derlin;
Eoli_000213100	Ankyrin repeat family A protein 2;description_source=UniProtKB/TrEMBL;description_source_acc=A0A087W0U8; Ankyrin repeat-containing domain superfamily;
Eoli_000213200	Syntaxin 1a;description_source=UniProtKB/TrEMBL;description_source_acc=A0A087W1F9; Syntaxin 1A;
Eoli_000213300	Syntaxin;description_source=UniProtKB/TrEMBL;description_source_acc=A0A087W171; Syntaxin 1A;
Eoli_000213500	Fasciculation and elongation protein zeta;description_source=UniProtKB/TrEMBL;description_source_acc=A0A087W1B0; Fasciculation and elongation protein zeta%2C FEZ;
Eoli_000213600	biotype=protein_coding;
Eoli_000213750	DNA-directed RNA polymerases I, II, and III subunit RPABC5;description_source=UniProtKB/TrEMBL;description_source_acc=A0A087W0V2; RNA polymerase subunit RPB10;
Eoli_000213800	Expressed conserved protein;description_source=UniProtKB/TrEMBL;description_source_acc=A0A087W1G3;
Eoli_000213900	Dis3 exonuclease 2;description_source=UniProtKB/TrEMBL;description_source_acc=A0A087W173; Rrp44-like cold shock domain;
Eoli_000213950	Ribonuclease II/R%2C conserved site; Ribonuclease II R;description_source=UniProtKB/TrEMBL;description_source_acc=A0A087W1B5;
Eoli_000214000	Dbl homology (DH) domain superfamily; DH domain containing protein;description_source=UniProtKB/TrEMBL;description_source_acc=A0A087W119;
Eoli_000214100	26S proteasome non ATPase regulatory subunit 5;description_source=UniProtKB/TrEMBL;description_source_acc=A0A087W0V3; 26S proteasome non-ATPase regulatory subunit 5;
Eoli_000214200	U3 small nucleolar ribonucleoprotein;description_source=UniProtKB/TrEMBL;description_source_acc=A0A087W1G8; RNA-binding S4 domain superfamily;
Eoli_000214300	Fibronectin type III superfamily; Receptor type tyrosine protein phosphatase zeta;description_source=UniProtKB/TrEMBL;description_source_acc=A0A087W178;
Eoli_000214400	biotype=protein_coding;
Eoli_000214600	Pre mRNA splicing factor ATP dependent;description_source=UniProtKB/TrEMBL;description_source_acc=A0A087W0V8; P-loop containing nucleoside triphosphate hydrolase;
Eoli_000214700	EF hand domain containing family member A2;description_source=UniProtKB/TrEMBL;description_source_acc=A0A087W1H2; EF-Hand 1%2C calcium-binding site;
Eoli_000214800	Mitochondrial ribosomal protein l24;description_source=UniProtKB/TrEMBL;description_source_acc=A0A087W183; Ribosomal protein L2%2C domain 2;
Eoli_000214900	DNA directed RNA polymerase III subunit RPC6;description_source=UniProtKB/TrEMBL;description_source_acc=A0A087W1C3; Winged helix DNA-binding domain superfamily;
Eoli_000215000	Integrin domain superfamily; Integrin alpha 3;description_source=UniProtKB/TrEMBL;description_source_acc=A0A087W124;
Eoli_000215100	Coiled-coil domain-containing protein 170-like; Coiled coil domain containing protein;description_source=UniProtKB/TrEMBL;description_source_acc=A0A087W0W0;
Eoli_000215200	Voltage-gated potassium channel; Potassium voltage gated channel subfamily D;description_source=UniProtKB/TrEMBL;description_source_acc=A0A087W1H7;
Eoli_000215300	biotype=protein_coding; Voltage-gated potassium channel;
Eoli_000215400	N alpha acetyltransferase 50 NatE catalytic;description_source=UniProtKB/TrEMBL;description_source_acc=A0A087W1C7; Acyl-CoA N-acyltransferase;
Eoli_000215500	Armadillo repeat containing protein 8;description_source=UniProtKB/TrEMBL;description_source_acc=A0A087W127; Armadillo-type fold containing protein ARMC8/Vid28;
Eoli_000215600	biotype=protein_coding; Protein of unknown function DUF4735;
Eoli_000215700	biotype=protein_coding;
Eoli_000215800	Concanavalin A-like lectin/glucanase domain superfamily; Neurexin 4;description_source=UniProtKB/TrEMBL;description_source_acc=A0A087W194;
Eoli_000215900	GATA binding factor 2;description_source=UniProtKB/TrEMBL;description_source_acc=A0A087W1D1; Transcription factor GATA;
Eoli_000216000	EGF type 3;description_source=UniProtKB/TrEMBL;description_source_acc=A0A087W129; EGF-like%2C conserved site;
Eoli_000216100	Expressed protein;description_source=UniProtKB/TrEMBL;description_source_acc=A0A087W0W8;
Eoli_000216200	GYF domain containing protein;description_source=UniProtKB/TrEMBL;description_source_acc=A0A087W1I5; GYF-like domain superfamily;
Eoli_000216300	biotype=protein_coding;
Eoli_000216400	Calcium dependent secretion activator 1;description_source=UniProtKB/TrEMBL;description_source_acc=A0A087W1D8; Calcium-dependent secretion activator;
Eoli_000216600	Pre mRNA splicing factor 38B;description_source=UniProtKB/TrEMBL;description_source_acc=A0A087W133; Pre-mRNA-splicing factor 38;
Eoli_000216700	Oligomeric golgi complex subunit 5;description_source=UniProtKB/TrEMBL;description_source_acc=A0A087W0X1; Conserved oligomeric Golgi complex subunit 5;
Eoli_000217000	Oligomeric golgi complex subunit 5;description_source=UniProtKB/TrEMBL;description_source_acc=A0A087W1E1; Conserved oligomeric Golgi complex subunit 5;
Eoli_000217200	Expressed conserved protein;description_source=UniProtKB/TrEMBL;description_source_acc=A0A087W134;
Eoli_000217400	Mothers against decapentaplegic homolog;description_source=UniProtKB/TrEMBL;description_source_acc=A0A087W0X7; SMAD MH1 domain superfamily;
Eoli_000217500	Transcription factor fork head;description_source=UniProtKB/TrEMBL;description_source_acc=A0A087W1J3; Winged helix DNA-binding domain superfamily;
Eoli_000217600	Peptidase C15 pyroglutamyl peptidase I;description_source=UniProtKB/TrEMBL;description_source_acc=A0A087W1A5; Peptidase C15%2C pyroglutamyl peptidase I-like superfamily;
Eoli_000217700	Ribosomal protein l5;description_source=UniProtKB/TrEMBL;description_source_acc=A0A087W1E5; Ribosomal protein L5 eukaryotic/L18 archaeal%2C C-terminal;
Eoli_000217800	Monoacylglycerol lipase abhd12;description_source=UniProtKB/TrEMBL;description_source_acc=A0A087W139; Alpha/Beta hydrolase fold;
Eoli_000217900	Lysyl oxidase;description_source=UniProtKB/TrEMBL;description_source_acc=A0A087W0Y1; SRCR-like domain superfamily;
Eoli_000218000	EF HAND 1 calcium binding site;description_source=UniProtKB/TrEMBL;description_source_acc=A0A087W1J7;
Eoli_000218100	biotype=protein_coding;
Eoli_000218200	E3 ubiquitin protein ligase UBR7;description_source=UniProtKB/TrEMBL;description_source_acc=A0A087W1E8; Zinc finger%2C RING/FYVE/PHD-type;
Eoli_000218300	Nucleolar protein nol1:nop2;description_source=UniProtKB/TrEMBL;description_source_acc=A0A087W144; Ribosomal RNA small subunit methyltransferase F%2C N-terminal;
Eoli_000218400	Integrin linked kinase associated;description_source=UniProtKB/TrEMBL;description_source_acc=A0A087W0Y3; PPM-type phosphatase domain superfamily;
Eoli_000218500	Connective tissue growth factor;description_source=UniProtKB/TrEMBL;description_source_acc=A0A087W1K1; Thrombospondin type-1 (TSP1) repeat superfamily;
Eoli_000218600	Smad nuclear interacting protein 1;description_source=UniProtKB/TrEMBL;description_source_acc=A0A087W1B7; SMAD/FHA domain superfamily;
Eoli_000218700	Transmembrane protein SKG6;description_source=UniProtKB/TrEMBL;description_source_acc=A0A087W1F2;
Eoli_000218800	Cyclin dependent kinase 16;description_source=UniProtKB/TrEMBL;description_source_acc=A0A087W148; Protein kinase%2C ATP binding site;
Eoli_000218900	JmjC domain containing protein 4;description_source=UniProtKB/TrEMBL;description_source_acc=A0A087W0Y7; JmjC domain;
Eoli_000219000	Protein C4;description_source=UniProtKB/TrEMBL;description_source_acc=A0A087W1K6; SKP1/BTB/POZ domain superfamily;
Eoli_000219100	TRP transient receptor potential channel;description_source=UniProtKB/TrEMBL;description_source_acc=A0A087W1C2; Ion transport domain;
Eoli_000219200	Transient receptor potential ion channel A;description_source=UniProtKB/TrEMBL;description_source_acc=A0A087W1F7; Ankyrin repeat-containing domain superfamily;
Eoli_000219300	biotype=protein_coding; Serine-tRNA ligase%2C type1;
Eoli_000219400	GTP binding protein HSR1;description_source=UniProtKB/TrEMBL;description_source_acc=A0A087W0Z1; P-loop containing nucleoside triphosphate hydrolase;
Eoli_000219500	biotype=protein_coding;
Eoli_000219600	YdjC protein;description_source=UniProtKB/TrEMBL;description_source_acc=A0A087W1C8; Glycoside hydrolase/deacetylase%2C beta/alpha-barrel;
Eoli_000219700	Alpha actinin;description_source=UniProtKB/TrEMBL;description_source_acc=A0A087W1G2; CH domain superfamily;
Eoli_000219800	Expressed protein;description_source=UniProtKB/TrEMBL;description_source_acc=A0A087W157;
Eoli_000219900	Sodium and chloride dependent glycine;description_source=UniProtKB/TrEMBL;description_source_acc=A0A087W0Z3; Sodium:neurotransmitter symporter superfamily;
Eoli_000220000	biotype=protein_coding;
Eoli_000220100	biotype=protein_coding;
Eoli_000220200	Transporter;description_source=UniProtKB/TrEMBL;description_source_acc=A0A087W1G6; Sodium:neurotransmitter symporter superfamily;
Eoli_000220300	Septin 4;description_source=UniProtKB/TrEMBL;description_source_acc=A0A087W162; Septin-type guanine nucleotide-binding (G) domain;
Eoli_000220500	Phospholipase B-like;description_source=UniProtKB/TrEMBL;description_source_acc=A0A087W0Z8; Phospholipase B-like;
Eoli_000220700	Fez family zinc finger protein 2;description_source=UniProtKB/TrEMBL;description_source_acc=A0A087W1D5; Zinc finger C2H2 superfamily;
Eoli_000220800	RNA cytidine acetyltransferase;description_source=UniProtKB/TrEMBL;description_source_acc=A0A087W1H1; RNA cytidine acetyltransferase NAT10;
Eoli_000221000	SH2 domain superfamily; SH2 motif;description_source=UniProtKB/TrEMBL;description_source_acc=A0A087W101;
Eoli_000221200	UbxPUB domain containing protein;description_source=UniProtKB/TrEMBL;description_source_acc=A0A087W1E0; PUB-like domain superfamily;
Eoli_000221300	biotype=protein_coding;
Eoli_000221400	Dual specificity mitogen activated protein;description_source=UniProtKB/TrEMBL;description_source_acc=A0A087W170; Protein kinase%2C ATP binding site;
Eoli_000221500	Inhibitor of growth protein 3; Inhibitor of growth protein;description_source=UniProtKB/TrEMBL;description_source_acc=A0A087W103;
Eoli_000221700	FeS cluster biolocus tagsis;description_source=UniProtKB/TrEMBL;description_source_acc=A0A087W1E6; HesB-like domain superfamily;
Eoli_000221800	Protein phosphatase 2C;description_source=UniProtKB/TrEMBL;description_source_acc=A0A087W1I2; PPM-type phosphatase domain superfamily;
Eoli_000221900	G protein coupled receptor;description_source=UniProtKB/TrEMBL;description_source_acc=A0A087W175; GPCR%2C rhodopsin-like%2C 7TM;
Eoli_000222000	Ephrin;description_source=UniProtKB/TrEMBL;description_source_acc=A0A087W106; Cupredoxin;
Eoli_000222100	Coiled coil domain containing protein 115;description_source=UniProtKB/TrEMBL;description_source_acc=A0A087W1N4;
Eoli_000222300	Thioredoxin glutathione reductase;description_source=UniProtKB/TrEMBL;description_source_acc=A0A087W1F1; Thioredoxin-like superfamily;
Eoli_000222400	Expressed protein;description_source=UniProtKB/TrEMBL;description_source_acc=A0A087W1I6;
Eoli_000222500	biotype=protein_coding;
Eoli_000222600	Armadillo type fold;description_source=UniProtKB/TrEMBL;description_source_acc=A0A087W110; Armadillo-type fold;
Eoli_000222700	biotype=protein_coding;
Eoli_000222800	Inositol tetrakisphosphate 1 kinase;description_source=UniProtKB/TrEMBL;description_source_acc=A0A087W1F4; Inositol-tetrakisphosphate 1-kinase;
Eoli_000222900	Transmembrane protein 185B;description_source=UniProtKB/TrEMBL;description_source_acc=A0A087W1J0; Transmembrane Fragile-X-F-associated protein;
Eoli_000223000	26S proteasome regulatory subunit T3;description_source=UniProtKB/TrEMBL;description_source_acc=A0A087W186; 26S Proteasome regulatory subunit 6B;
Eoli_000223100	Deoxynucleotidyltransferase terminal interacting;description_source=UniProtKB/TrEMBL;description_source_acc=A0A087W113; Terminal deoxynucleotidyltransferase-interacting factor 1;
Eoli_000223200	biotype=protein_coding;
Eoli_000223300	EGF-like calcium-binding%2C conserved site; Fibulin;description_source=UniProtKB/TrEMBL;description_source_acc=A0A087W1G0;
Eoli_000223400	Sphingomyelin synthase protein 1;description_source=UniProtKB/TrEMBL;description_source_acc=A0A087W1J5; Sphingomyelin synthase-like domain;
Eoli_000223500	Histone acetyltransferase type B catalytic;description_source=UniProtKB/TrEMBL;description_source_acc=A0A087W190; Histone acetyl transferase 1%2C N-terminal domain superfamily;
Eoli_000223550	26s proteasome regulatory particle subunit;description_source=UniProtKB/TrEMBL;description_source_acc=A0A087W117;
Eoli_000223600	26S proteasome non-ATPase regulatory subunit 2;description_source=UniProtKB/TrEMBL;description_source_acc=A0A087W1P8; 26S proteasome regulatory complex%2C non-ATPase subcomplex%2C Rpn1 subunit;
Eoli_000223700	WD repeat containing protein 33;description_source=UniProtKB/TrEMBL;description_source_acc=A0A087W1G5; WD40-repeat-containing domain superfamily;
Eoli_000223800	Kinase;description_source=UniProtKB/TrEMBL;description_source_acc=A0A087W1K0; Inositol polyphosphate kinase superfamily;
Eoli_000223900	Histone lysine N methyltransferase MLL5;description_source=UniProtKB/TrEMBL;description_source_acc=A0A087W197; Inactive histone-lysine N-methyltransferase 2E;
Eoli_000224000	Zinc finger protein;description_source=UniProtKB/TrEMBL;description_source_acc=A0A087W122; Zinc finger C2H2 superfamily;
Eoli_000224100	Zinc finger protein;description_source=UniProtKB/TrEMBL;description_source_acc=A0A087W1Q1;
Eoli_000224200	biotype=protein_coding;
Eoli_000224500	Expressed conserved protein;description_source=UniProtKB/TrEMBL;description_source_acc=A0A087W1K5;
Eoli_000224700	Round spermatid basic protein 1;description_source=UniProtKB/TrEMBL;description_source_acc=A0A087W1A4; RSBN1/Dpy-21;
Eoli_000224800	biotype=protein_coding;
Eoli_000225000	Acylphosphatase 1;description_source=UniProtKB/TrEMBL;description_source_acc=A0A087W1H4; Acylphosphatase-like domain superfamily;
Eoli_000225200	CAS1 domain containing protein 1;description_source=UniProtKB/TrEMBL;description_source_acc=A0A087W1A9; Cas1p 10 TM acyl transferase domain;
Eoli_000225300	Cyclin F box donain containing protein;description_source=UniProtKB/TrEMBL;description_source_acc=A0A087W128; F-box-like domain superfamily;
Eoli_000225400	Hypothetical transcript;description_source=UniProtKB/TrEMBL;description_source_acc=A0A087W1R0;
Eoli_000225500	Beta adrenergic receptor kinase;description_source=UniProtKB/TrEMBL;description_source_acc=A0A087W1H8; RGS domain superfamily;
Eoli_000225600	Expressed protein;description_source=UniProtKB/TrEMBL;description_source_acc=A0A087W1L3;
Eoli_000225700	Mitochondrial fission 1 protein;description_source=UniProtKB/TrEMBL;description_source_acc=A0A087W1B4; Fis1%2C C-terminal tetratricopeptide repeat;
Eoli_000225800	Papilin;description_source=UniProtKB/TrEMBL;description_source_acc=A0A087W132; Pancreatic trypsin inhibitor Kunitz domain superfamily;
Eoli_000226000	Immunoglobulin-like domain superfamily; Titin;description_source=UniProtKB/TrEMBL;description_source_acc=A0A087W1R5;
Eoli_000226100	HMG transcription factor SoxB1;description_source=UniProtKB/TrEMBL;description_source_acc=A0A087W1I3; High mobility group box domain superfamily;
Eoli_000226200	Ankyrin repeat-containing domain superfamily; Transient receptor potential cation channel;description_source=UniProtKB/TrEMBL;description_source_acc=A0A087W1L7;
Eoli_000226300	Ankyrin repeat protein;description_source=UniProtKB/TrEMBL;description_source_acc=A0A087W1B9; Ankyrin repeat-containing domain superfamily;
Eoli_000226400	E3 ubiquitin protein ligase RNF168;description_source=UniProtKB/TrEMBL;description_source_acc=A0A087W136; Zinc finger%2C RING-type%2C conserved site;
Eoli_000226500	Galectin carbohydrate recognition domain;description_source=UniProtKB/TrEMBL;description_source_acc=A0A087W1R9; Concanavalin A-like lectin/glucanase domain superfamily;
Eoli_000226700	Expressed protein;description_source=UniProtKB/TrEMBL;description_source_acc=A0A087W1I9;
Eoli_000226800	Synaptosomal-associated protein;description_source=UniProtKB/TrEMBL;description_source_acc=A0A087W1M2; SNAP-25;
Eoli_000226900	Glutaredoxin;description_source=UniProtKB/TrEMBL;description_source_acc=A0A087W1C4; Thioredoxin-like superfamily;
Eoli_000227000	Actin protein 5;description_source=UniProtKB/TrEMBL;description_source_acc=A0A087W141; Actin-related protein 5;
Eoli_000227100	Jumonji domain containing 1A;description_source=UniProtKB/TrEMBL;description_source_acc=A0A087W1S2; JmjC domain;
Eoli_000227300	Expressed conserved protein;description_source=UniProtKB/TrEMBL;description_source_acc=A0A087W1M5;
Eoli_000227400	Translation initiation factor IF 2;description_source=UniProtKB/TrEMBL;description_source_acc=A0A087W1D3; Translation initiation factor IF-2%2C domain 3 superfamily;
Eoli_000227500	Expressed protein;description_source=UniProtKB/TrEMBL;description_source_acc=A0A087W145;
Eoli_000227600	biotype=protein_coding;
Eoli_000227700	biotype=protein_coding;
Eoli_000227800	ATPase%2C V0 complex%2C subunit 116kDa%2C eukaryotic; V-type proton ATPase subunit a;description_source=UniProtKB/TrEMBL;description_source_acc=A0A087W1M9;
Eoli_000227900	Kinesin motor domain superfamily; Kinesin-like protein;description_source=UniProtKB/TrEMBL;description_source_acc=A0A087W1D7;
Eoli_000228000	Multivalent antigen sj tpi;description_source=UniProtKB/TrEMBL;description_source_acc=A0A087W149; Myosin tail;
Eoli_000228150	Hypothetical transcript;description_source=UniProtKB/TrEMBL;description_source_acc=A0A087W1S9; Cadherin conserved site;
Eoli_000228200	Uro adherence factor A;description_source=UniProtKB/TrEMBL;description_source_acc=A0A087W1K4;
Eoli_000228400	5' 3' exoribonuclease 1;description_source=UniProtKB/TrEMBL;description_source_acc=A0A087W1E2; 5'-3' exoribonuclease;
Eoli_000228500	MAGUK p55 subfamily;description_source=UniProtKB/TrEMBL;description_source_acc=A0A087W155; PDZ superfamily;
Eoli_000228600	Ribosomal protein;description_source=UniProtKB/TrEMBL;description_source_acc=A0A087W1T4; Ribosomal protein S7 domain superfamily;
Eoli_000228700	Leucine rich repeat typical subtype;description_source=UniProtKB/TrEMBL;description_source_acc=A0A087W1L1; Leucine-rich repeat domain superfamily;
Eoli_000228800	ATP dependent RNA helicase DHX36;description_source=UniProtKB/TrEMBL;description_source_acc=A0A087W1N7; P-loop containing nucleoside triphosphate hydrolase;
Eoli_000228900	SCO cytochrome oxidase deficient protein 1;description_source=UniProtKB/TrEMBL;description_source_acc=A0A087W1E7; Thioredoxin-like superfamily;
Eoli_000229100	biotype=protein_coding;
Eoli_000229200	F box:lrr repeat protein 7;description_source=UniProtKB/TrEMBL;description_source_acc=A0A087W1T8; F-box-like domain superfamily;
Eoli_000229300	F box:lrr repeat protein 7;description_source=UniProtKB/TrEMBL;description_source_acc=A0A087W1L6;
Eoli_000229400	Adenosine 3' phospho 5' phosphosulfate;description_source=UniProtKB/TrEMBL;description_source_acc=A0A087W1P1; UAA transporter;
Eoli_000229500	Mitochondrial thiamine pyrophosphate carrier;description_source=UniProtKB/TrEMBL;description_source_acc=A0A087W1F3; Mitochondrial carrier domain superfamily;
Eoli_000229600	Transcription factor iiib 90 kDa subunit;description_source=UniProtKB/TrEMBL;description_source_acc=A0A087W164; Cyclin-like superfamily;
Eoli_000229700	Expressed protein;description_source=UniProtKB/TrEMBL;description_source_acc=A0A087W1U1;
Eoli_000229800	Neuropeptide;description_source=UniProtKB/TrEMBL;description_source_acc=A0A087W1L9;
Eoli_000229900	Adenylate kinase;description_source=UniProtKB/TrEMBL;description_source_acc=A0A087W1P5; P-loop containing nucleoside triphosphate hydrolase;
Eoli_000230000	F box and leucine rich repeat protein;description_source=UniProtKB/TrEMBL;description_source_acc=A0A087W1F8; F-box-like domain superfamily;
Eoli_000230100	Quinolinate phosphoribosyltransferase;description_source=UniProtKB/TrEMBL;description_source_acc=A0A087W169; Quinolinate phosphoribosyl transferase%2C N-terminal domain superfamily;
Eoli_000230200	Dna directed rna polymerases i ii and iii;description_source=UniProtKB/TrEMBL;description_source_acc=A0A087W1U6; RPB6/omega subunit-like superfamily;
Eoli_000230300	Slit robo rho gtpase activating protein 1;description_source=UniProtKB/TrEMBL;description_source_acc=A0A087W1M4; SH3-like domain superfamily;
Eoli_000230400	Slit robo rho gtpase activating protein 1;description_source=UniProtKB/TrEMBL;description_source_acc=A0A087W1P9; F-BAR domain;
Eoli_000230600	Proteasome subunit beta type 6;description_source=UniProtKB/TrEMBL;description_source_acc=A0A087W174; Proteasome subunit beta Pre3;
Eoli_000230800	biotype=protein_coding;
Eoli_000231000	Galactosylgalactosylxylosylprotein 3-beta-glucuronosyltransferase;description_source=UniProtKB/TrEMBL;description_source_acc=A0A087W1Q4; Nucleotide-diphospho-sugar transferases;
Eoli_000231100	Innexin;description_source=UniProtKB/TrEMBL;description_source_acc=A0A087W1G9;locus=inx; Innexin;
Eoli_000231200	Expressed protein;description_source=UniProtKB/TrEMBL;description_source_acc=A0A087W181;
Eoli_000231300	14-3-3 protein epsilon;description_source=UniProtKB/TrEMBL;description_source_acc=A0A087W1V5; 14-3-3 domain superfamily;
Eoli_000231400	Zinc finger HIT domain containing protein 2;description_source=UniProtKB/TrEMBL;description_source_acc=A0A087W1N5; Zinc finger%2C HIT-type;
Eoli_000231500	U6 snRNA-associated Sm-like protein LSm2;description_source=UniProtKB/TrEMBL;description_source_acc=A0A087W1Q7; U6 snRNA-associated Sm-like protein LSm2;
Eoli_000231600	Zinc finger HIT domain containing protein 1;description_source=UniProtKB/TrEMBL;description_source_acc=A0A087W1H5; Zinc finger%2C HIT-type;
Eoli_000231700	Expressed protein;description_source=UniProtKB/TrEMBL;description_source_acc=A0A087W187; Uncharacterised protein family UPF0691;
Eoli_000231800	Coiled coil helix coiled coil helix;description_source=UniProtKB/TrEMBL;description_source_acc=A0A087W1W0;
Eoli_000231900	Winged helix-like DNA-binding domain superfamily; Apoptotic protease activating factor 1;description_source=UniProtKB/TrEMBL;description_source_acc=A0A087W1P0;
Eoli_000232000	G protein coupled receptor;description_source=UniProtKB/TrEMBL;description_source_acc=A0A087W1R1; GPCR%2C rhodopsin-like%2C 7TM;
Eoli_000232100	Transmembrane protein 151B;description_source=UniProtKB/TrEMBL;description_source_acc=A0A087W1H9; Transmembrane protein 151;
Eoli_000232200	biotype=protein_coding;
Eoli_000232300	biotype=protein_coding; Proteinase inhibitor I35b (TIMP)%2C C-terminal;
Eoli_000232400	Homeobox transcription factor TTF1;description_source=UniProtKB/TrEMBL;description_source_acc=A0A087W1P6; Homeobox domain%2C metazoa;
Eoli_000232500	Transcription elongation factor spt4;description_source=UniProtKB/TrEMBL;description_source_acc=A0A087W1R6; Spt4 superfamily;
Eoli_000232600	Glutamyl-tRNA(Gln) amidotransferase subunit A, mitochondrial;description_source=UniProtKB/TrEMBL;description_source_acc=A0A087W1I4; Amidase signature (AS) superfamily;
Eoli_000232700	rRNA processing protein FCF1;description_source=UniProtKB/TrEMBL;description_source_acc=A0A087W196; rRNA-processing protein Fcf1%2C PIN domain;
Eoli_000232850	biotype=protein_coding;
Eoli_000232900	Transcription factor SOX 6;description_source=UniProtKB/TrEMBL;description_source_acc=A0A087W1Q3; High mobility group box domain superfamily;
Eoli_000233000	biotype=protein_coding;
Eoli_000233100	Pyrroline 5 carboxylate reductase;description_source=UniProtKB/TrEMBL;description_source_acc=A0A087W1J1; NAD(P)-binding domain superfamily;
Eoli_000233300	N chimaerin;description_source=UniProtKB/TrEMBL;description_source_acc=A0A087W1A1; SH2 domain superfamily;
Eoli_000233400	CSN8/PSMD8/EIF3K; COP9 signalosome complex subunit 8;description_source=UniProtKB/TrEMBL;description_source_acc=A0A087W1X3;
Eoli_000233500	Zinc finger C2H2 type;description_source=UniProtKB/TrEMBL;description_source_acc=A0A087W1Q8; Zinc finger C2H2-type;
Eoli_000233700	Expressed conserved protein;description_source=UniProtKB/TrEMBL;description_source_acc=A0A087W1J6;
Eoli_000233800	biotype=protein_coding;
Eoli_000233900	1-acyl-sn-glycerol-3-phosphate acyltransferase;description_source=UniProtKB/TrEMBL;description_source_acc=A0A087W1X6; 1-acyl-sn-glycerol-3-phosphate acyltransferase;
Eoli_000234000	Phospholipid glycerol acyltransferase;description_source=UniProtKB/TrEMBL;description_source_acc=A0A087W1R3; Phospholipid/glycerol acyltransferase;
Eoli_000234100	Nuclear hormone receptor family member nhr 41;description_source=UniProtKB/TrEMBL;description_source_acc=A0A087W1S6; Nuclear hormone receptor-like domain superfamily;
Eoli_000234200	biotype=protein_coding;
Eoli_000234300	1-acyl-sn-glycerol-3-phosphate acyltransferase;description_source=UniProtKB/TrEMBL;description_source_acc=A0A087W1B3; 1-acyl-sn-glycerol-3-phosphate acyltransferase;
Eoli_000234400	Expressed conserved protein;description_source=UniProtKB/TrEMBL;description_source_acc=A0A087W1Y3;
Eoli_000234500	Expressed protein;description_source=UniProtKB/TrEMBL;description_source_acc=A0A087W1R8;
Eoli_000234600	PHD and RING finger domain containing protein 1;description_source=UniProtKB/TrEMBL;description_source_acc=A0A087W1T0; Zinc finger%2C PHD-finger;
Eoli_000234800	G protein coupled receptor;description_source=UniProtKB/TrEMBL;description_source_acc=A0A087W1C0; 7TM GPCR%2C serpentine receptor class w (Srw);
Eoli_000235000	Protein flightless 1;description_source=UniProtKB/TrEMBL;description_source_acc=A0A087W1S4; Leucine-rich repeat domain superfamily;
Eoli_000235050	Muscle myosin heavy chain;description_source=UniProtKB/TrEMBL;description_source_acc=A0A087W1Y6; GRIP domain;
Eoli_000235200	Dbl;description_source=UniProtKB/TrEMBL;description_source_acc=A0A087W1T3; Dbl homology (DH) domain superfamily;
Eoli_000235300	Bromo adjacent y domain containing 1;description_source=UniProtKB/TrEMBL;description_source_acc=A0A087W1L2; Bromo adjacent homology (BAH) domain;
Eoli_000235400	Galactosylgalactosylxylosylprotein 3-beta-glucuronosyltransferase;description_source=UniProtKB/TrEMBL;description_source_acc=A0A087W1C6; Nucleotide-diphospho-sugar transferases;
Eoli_000235500	Mediator of RNA polymerase II transcription subunit 31;description_source=UniProtKB/TrEMBL;description_source_acc=A0A087W1Z1; Mediator complex%2C subunit Med31 domain superfamily;
Eoli_000235600	Zinc finger C2H2 type;description_source=UniProtKB/TrEMBL;description_source_acc=A0A087W1T1; Zinc finger C2H2 superfamily;
Eoli_000235700	Dna polymerase alpha subunit b;description_source=UniProtKB/TrEMBL;description_source_acc=A0A087W1T6; DNA polymerase alpha%2C subunit B;
Eoli_000235800	Expressed protein;description_source=UniProtKB/TrEMBL;description_source_acc=A0A087W1M0;
Eoli_000235900	NAChR subunit ShAR1 beta2;description_source=UniProtKB/TrEMBL;description_source_acc=A0A087W1C9; RNA-binding domain superfamily;
Eoli_000236000	biotype=protein_coding;
Eoli_000236100	Phosphomevalonate kinase;description_source=UniProtKB/TrEMBL;description_source_acc=A0A087W1T7; Higher eukaryotic phosphomevalonate kinase;
Eoli_000236400	Major egg antigen p40;description_source=UniProtKB/TrEMBL;description_source_acc=A0A087W1D6; Small heat shock protein HSP20;
Eoli_000236500	Major egg antigen;description_source=UniProtKB/TrEMBL;description_source_acc=A0A087W1Z7; Small heat shock protein HSP20;
Eoli_000236600	Ras guanine nucleotide exchange factor;description_source=UniProtKB/TrEMBL;description_source_acc=A0A087W1U3;
Eoli_000236700	Zinc finger%2C CCCH-type; Muscleblind protein 2;description_source=UniProtKB/TrEMBL;description_source_acc=A0A087W1U4;
Eoli_000236800	Zinc finger C2H2 type;description_source=UniProtKB/TrEMBL;description_source_acc=A0A087W1N1; Zinc finger C2H2-type;
Eoli_000236900	Dynamin 1 protein;description_source=UniProtKB/TrEMBL;description_source_acc=A0A087W1E3; Dynamin-1-like protein;
Eoli_000237000	Eukaryotic elongation factor 2 kinase;description_source=UniProtKB/TrEMBL;description_source_acc=A0A087W201; Protein kinase-like domain superfamily;
Eoli_000237100	Tektin 1;description_source=UniProtKB/TrEMBL;description_source_acc=A0A087W1U8; Tektin;
Eoli_000237200	Pre mRNA splicing factor SYF1;description_source=UniProtKB/TrEMBL;description_source_acc=A0A087W1U9; Tetratricopeptide-like helical domain superfamily;
Eoli_000237250	Memo-like protein;description_source=UniProtKB/TrEMBL;description_source_acc=A0A087W1N6; MEMO1 family;
Eoli_000237300	Vang protein 1;description_source=UniProtKB/TrEMBL;description_source_acc=A0A087W1E9; Vang-like protein;
Eoli_000237400	Rho guanine nucleotide exchange factor 16;description_source=UniProtKB/TrEMBL;description_source_acc=A0A087W205; SH3-like domain superfamily;
Eoli_000237500	Tetraspanin EC2 domain;description_source=UniProtKB/TrEMBL;description_source_acc=A0A087W1V4; Dendritic cell-specific transmembrane protein-like;
Eoli_000237600	biotype=protein_coding;
Eoli_000237700	Annexin;description_source=UniProtKB/TrEMBL;description_source_acc=A0A087W1P2; Annexin superfamily;
Eoli_000237800	biotype=protein_coding;
Eoli_000237900	biotype=protein_coding;
Eoli_000238000	Surfeit locus 6;description_source=UniProtKB/TrEMBL;description_source_acc=A0A087W1V9; Ribosomal RNA-processing protein 14/surfeit locus protein 6%2C C-terminal domain;
Eoli_000238100	Pre B cell leukemia transcription factor 3;description_source=UniProtKB/TrEMBL;description_source_acc=A0A087W1V7; Homeobox%2C conserved site;
Eoli_000238200	Protocadherin 1;description_source=UniProtKB/TrEMBL;description_source_acc=A0A087W1P7; Cadherin conserved site;
Eoli_000238300	Transmembrane protein TqsA-like; Transmembrane protein C9orf5;description_source=UniProtKB/TrEMBL;description_source_acc=A0A087W1G1;
Eoli_000239200	Hypothetical transcript;description_source=UniProtKB/TrEMBL;description_source_acc=A0A087W213; Snf7 family;
Eoli_000239500	Nephrin;description_source=UniProtKB/TrEMBL;description_source_acc=A0A087W1W4; Immunoglobulin-like domain superfamily;
Eoli_000239700	Prokaryotic membrane lipoprotein lipid;description_source=UniProtKB/TrEMBL;description_source_acc=A0A087W1W2;
Eoli_000239800	Protein kinase-like domain superfamily; Protein KINase family member kin 1;description_source=UniProtKB/TrEMBL;description_source_acc=A0A087W1G7;
Eoli_000239850	Glucan 14 alpha branching enzyme 1;description_source=UniProtKB/TrEMBL;description_source_acc=A0A087W1Q2; 1%2C4-alpha-glucan-branching enzyme;
Eoli_000239900	Seryl tRNA synthetase mitochondrial;description_source=UniProtKB/TrEMBL;description_source_acc=A0A087W217; Aminoacyl-tRNA synthetase%2C class II;
Eoli_000240000	Tetratricopeptide repeat protein 27;description_source=UniProtKB/TrEMBL;description_source_acc=A0A087W1W8; Tetratricopeptide repeat;
Eoli_000240100	AP complex subunit beta;description_source=UniProtKB/TrEMBL;description_source_acc=A0A087W1W6; AP complex subunit beta;
Eoli_000240200	Nuclear receptor 2DBD gamma;description_source=UniProtKB/TrEMBL;description_source_acc=A0A087W1Q9; Nuclear hormone receptor-like domain superfamily;
Eoli_000240300	Expressed conserved protein;description_source=UniProtKB/TrEMBL;description_source_acc=A0A087W1H3;
Eoli_000240400	Neuroglian;description_source=UniProtKB/TrEMBL;description_source_acc=A0A087W221; Immunoglobulin-like domain superfamily;
Eoli_000240500	Expressed protein;description_source=UniProtKB/TrEMBL;description_source_acc=A0A087W1X4;
Eoli_000240600	Mps one binder kinase activator 2a;description_source=UniProtKB/TrEMBL;description_source_acc=A0A087W1X1; MOB kinase activator superfamily;
Eoli_000240700	Nervous system adducin;description_source=UniProtKB/TrEMBL;description_source_acc=A0A087W1R4; Class II aldolase/adducin N-terminal domain superfamily;
Eoli_000240800	Expressed protein;description_source=UniProtKB/TrEMBL;description_source_acc=A0A087W1I0;
Eoli_000240900	Cop9 signalosome complex subunit 7b;description_source=UniProtKB/TrEMBL;description_source_acc=A0A087W225; Proteasome component (PCI) domain;
Eoli_000241000	biotype=protein_coding;
Eoli_000241100	biotype=protein_coding; PDZ superfamily;
Eoli_000241200	biotype=protein_coding;
Eoli_000241300	Glypican;description_source=UniProtKB/TrEMBL;description_source_acc=A0A087W1I7; Glypican;
Eoli_000241400	Protein N terminal asparagine amidohydrolase;description_source=UniProtKB/TrEMBL;description_source_acc=A0A087W229; Protein N-terminal asparagine amidohydrolase;
Eoli_000241500	Integrator complex subunit 6;description_source=UniProtKB/TrEMBL;description_source_acc=A0A087W1Y4; von Willebrand factor A-like domain superfamily;
Eoli_000241600	Expressed protein;description_source=UniProtKB/TrEMBL;description_source_acc=A0A087W1Y1;
Eoli_000241700	Expressed conserved protein;description_source=UniProtKB/TrEMBL;description_source_acc=A0A087W1S8;
Eoli_000241800	Cell division cycle protein 20;description_source=UniProtKB/TrEMBL;description_source_acc=A0A087W1J2; WD40-repeat-containing domain superfamily;
Eoli_000241900	Activator of 90 kDa heat shock protein ATPase;description_source=UniProtKB/TrEMBL;description_source_acc=A0A087W232; Activator of Hsp90 ATPase%2C Aha1;
Eoli_000242000	ATPase family AAA domain containing protein;description_source=UniProtKB/TrEMBL;description_source_acc=A0A087W1Y9; ATPase family AAA domain-containing protein 3;
Eoli_000242100	Prenylcysteine oxidase;description_source=UniProtKB/TrEMBL;description_source_acc=A0A087W1Y7; FAD/NAD(P)-binding domain superfamily;
Eoli_000242200	Fad synthase;description_source=UniProtKB/TrEMBL;description_source_acc=A0A087W1T5; MoaB/Mog-like domain superfamily;
Eoli_000242300	Peptidase Clp S14 family;description_source=UniProtKB/TrEMBL;description_source_acc=A0A087W1J8; CH domain superfamily;
Eoli_000242400	ATP-dependent Clp protease proteolytic subunit;description_source=UniProtKB/TrEMBL;description_source_acc=A0A087W235; ClpP%2C histidine active site;
Eoli_000242500	Dosage compensation regulator;description_source=UniProtKB/TrEMBL;description_source_acc=A0A087W1Z5; P-loop containing nucleoside triphosphate hydrolase;
Eoli_000242600	Pleckstriny domain containing family M;description_source=UniProtKB/TrEMBL;description_source_acc=A0A087W1Z3; Putative zinc-RING and/or ribbon;
Eoli_000242700	Serine/threonine-protein phosphatase 2A activator;description_source=UniProtKB/TrEMBL;description_source_acc=A0A087W1U2; PTPA superfamily;
Eoli_000242800	biotype=protein_coding; Plakin repeat superfamily;
Eoli_000243000	Expressed conserved protein;description_source=UniProtKB/TrEMBL;description_source_acc=A0A087W239;
Eoli_000243100	Transcriptional adapter 2 beta;description_source=UniProtKB/TrEMBL;description_source_acc=A0A087W200; Zinc finger C2H2 superfamily;
Eoli_000243200	Step II splicing factor slu7;description_source=UniProtKB/TrEMBL;description_source_acc=A0A087W1Z9; Pre-mRNA splicing Prp18-interacting factor;
Eoli_000243300	biotype=protein_coding;
Eoli_000243400	Wd repeat containing domain;description_source=UniProtKB/TrEMBL;description_source_acc=A0A087W1K9; WD40-repeat-containing domain superfamily;
Eoli_000243450	DNA-directed DNA-polymerase%2C family A%2C mitochondria; biotype=protein_coding;
Eoli_000243550	biotype=protein_coding; Armadillo-like helical;
Eoli_000243600	Annexin;description_source=UniProtKB/TrEMBL;description_source_acc=A0A087W1V1; Annexin superfamily;
Eoli_000243700	Annexin;description_source=UniProtKB/TrEMBL;description_source_acc=A0A087W1L5; Annexin superfamily;
Eoli_000243800	Annexin;description_source=UniProtKB/TrEMBL;description_source_acc=A0A087W249; Annexin superfamily;
Eoli_000244000	Annexin;description_source=UniProtKB/TrEMBL;description_source_acc=A0A087W210; Annexin superfamily;
Eoli_000244100	Transcription factor FAR1;description_source=UniProtKB/TrEMBL;description_source_acc=A0A087W208; FAR1 DNA binding domain;
Eoli_000244150	Hypothetical transcript;description_source=UniProtKB/TrEMBL;description_source_acc=A0A087W1V6;
Eoli_000244200	Ras protein Rab 7a;description_source=UniProtKB/TrEMBL;description_source_acc=A0A087W1M1; P-loop containing nucleoside triphosphate hydrolase;
Eoli_000244250	Target of rapamycin complex subunit lst8;description_source=UniProtKB/TrEMBL;description_source_acc=A0A087W254; Target of rapamycin complex subunit LST8;
Eoli_000244300	E3 ubiquitin protein ligase RNF13;description_source=UniProtKB/TrEMBL;description_source_acc=A0A087W214; Zinc finger%2C RING/FYVE/PHD-type;
Eoli_000244400	Zinc finger protein;description_source=UniProtKB/TrEMBL;description_source_acc=A0A087W212; Zinc finger C2H2 superfamily;
Eoli_000244500	Ubiquitin conjugating enzyme E2 G1;description_source=UniProtKB/TrEMBL;description_source_acc=A0A087W1W1; Ubiquitin-conjugating enzyme%2C active site;
Eoli_000244600	PolyA polymerase PAPalpha;description_source=UniProtKB/TrEMBL;description_source_acc=A0A087W1M7; Poly(A) polymerase;
Eoli_000244800	Calcium-transporting ATPase;description_source=UniProtKB/TrEMBL;description_source_acc=A0A087W259; HAD-like superfamily;
Eoli_000244900	Exonuclease 1;description_source=UniProtKB/TrEMBL;description_source_acc=A0A087W218; 5'-3' exonuclease%2C C-terminal domain superfamily;
Eoli_000245100	Endoplasmic reticulum oxidoreductin 1;description_source=UniProtKB/TrEMBL;description_source_acc=A0A087W1W7; ERO1-like superfamily;
Eoli_000245300	Calumenin;description_source=UniProtKB/TrEMBL;description_source_acc=A0A087W263; EF-Hand 1%2C calcium-binding site;
Eoli_000245400	biotype=protein_coding; Domain of unknown function DUF4200;
Eoli_000245500	N acetylglucosaminyl phosphatidylinositol;description_source=UniProtKB/TrEMBL;description_source_acc=A0A087W220; Putative deacetylase LmbE-like domain superfamily;
Eoli_000245600	Sulfhydryl oxidase;description_source=UniProtKB/TrEMBL;description_source_acc=A0A087W1X2; ERV/ALR sulfhydryl oxidase domain superfamily;
Eoli_000245700	Transcription initiation factor tfiid subunit 5;description_source=UniProtKB/TrEMBL;description_source_acc=A0A087W1N9; TFIID subunit TAF5%2C NTD2 domain superfamily;
Eoli_000245800	Expressed conserved protein;description_source=UniProtKB/TrEMBL;description_source_acc=A0A087W267;
Eoli_000245900	Ankyrin repeat domain containing protein 10;description_source=UniProtKB/TrEMBL;description_source_acc=A0A087W226; Ankyrin repeat-containing domain superfamily;
Eoli_000246000	MMP37 protein mitochondrial;description_source=UniProtKB/TrEMBL;description_source_acc=A0A087W224; Phosphatidate cytidylyltransferase%2C mitochondrial;
Eoli_000246100	Protein CWC15 A;description_source=UniProtKB/TrEMBL;description_source_acc=A0A087W1X9; Pre-mRNA-splicing factor Cwf15/Cwc15;
Eoli_000246200	Thymosin beta 4;description_source=UniProtKB/TrEMBL;description_source_acc=A0A087W1P4; Beta-thymosin superfamily;
Eoli_000246500	Transforming protein RhoA;description_source=UniProtKB/TrEMBL;description_source_acc=A0A087W230; P-loop containing nucleoside triphosphate hydrolase;
Eoli_000246600	Transforming protein RhoA;description_source=UniProtKB/TrEMBL;description_source_acc=A0A087W227; P-loop containing nucleoside triphosphate hydrolase;
Eoli_000246700	Expressed protein;description_source=UniProtKB/TrEMBL;description_source_acc=A0A087W1Y2;
Eoli_000246800	Membrane associated progesterone receptor;description_source=UniProtKB/TrEMBL;description_source_acc=A0A087W1Q0; Cytochrome b5-like heme/steroid binding domain superfamily;
Eoli_000246900	Protein iws1;description_source=UniProtKB/TrEMBL;description_source_acc=A0A087W279; TFIIS/LEDGF domain superfamily;
Eoli_000247000	ATPase ASNA1 homolog;description_source=UniProtKB/TrEMBL;description_source_acc=A0A087W236; Arsenical pump ATPase%2C ArsA/GET3%2C eukaryotic;
Eoli_000247100	T box transcription factor tbx2;description_source=UniProtKB/TrEMBL;description_source_acc=A0A087W231; T-box superfamily;
Eoli_000247300	Disks large 3;description_source=UniProtKB/TrEMBL;description_source_acc=A0A087W1Z0; L27 domain superfamily;
Eoli_000247400	Xenotropic and polytropic retrovirus receptor 1;description_source=UniProtKB/TrEMBL;description_source_acc=A0A087W1Q6; Syg1 family;
Eoli_000247500	biotype=protein_coding;
Eoli_000247600	N acetyltransferase mak3;description_source=UniProtKB/TrEMBL;description_source_acc=A0A087W241; Acyl-CoA N-acyltransferase;
Eoli_000247700	Serine:threonine protein phosphatase 1;description_source=UniProtKB/TrEMBL;description_source_acc=A0A087W237; Zinc finger%2C CCCH-type superfamily;
Eoli_000247750	Transcription initiation factor IIF;description_source=UniProtKB/TrEMBL;description_source_acc=A0A087W1Z6; Winged helix DNA-binding domain superfamily;
Eoli_000247800	Exostosin 3;description_source=UniProtKB/TrEMBL;description_source_acc=A0A087W1R2; Nucleotide-diphospho-sugar transferases;
Eoli_000247900	Ligand of numb protein x 2;description_source=UniProtKB/TrEMBL;description_source_acc=A0A087W287; PDZ superfamily;
Eoli_000248000	BRCT domain superfamily; Nibrin;description_source=UniProtKB/TrEMBL;description_source_acc=A0A087W244;
Eoli_000248100	Kelch protein 10;description_source=UniProtKB/TrEMBL;description_source_acc=A0A087W240; BTB-kelch protein;
Eoli_000248200	biotype=protein_coding;
Eoli_000248300	Glutamyl/glutaminyl-tRNA synthetase%2C class Ib%2C anti-codon binding domain; Glutaminyl tRNA synthetase;description_source=UniProtKB/TrEMBL;description_source_acc=A0A087W1R7;
Eoli_000248500	Coiled coil helix coiled coil helix;description_source=UniProtKB/TrEMBL;description_source_acc=A0A087W292;
Eoli_000248600	D111 G patch;description_source=UniProtKB/TrEMBL;description_source_acc=A0A087W250; G patch domain-containing protein 11;
Eoli_000249000	PX domain superfamily; Phospholipase;description_source=UniProtKB/TrEMBL;description_source_acc=A0A087W1S5;
Eoli_000249050	CRIB;description_source=UniProtKB/TrEMBL;description_source_acc=A0A0S4MIW0; CDC42 small effector protein;
Eoli_000249100	Phospholipase;description_source=UniProtKB/TrEMBL;description_source_acc=A0A087W297; Phospholipase D-like domain;
Eoli_000249200	Microtubule associated protein xmap215;description_source=UniProtKB/TrEMBL;description_source_acc=A0A087W255; TOG domain;
Eoli_000249300	Innexin;description_source=UniProtKB/TrEMBL;description_source_acc=A0A087W248;locus=inx; Innexin;
Eoli_000249400	Innexin;description_source=UniProtKB/TrEMBL;description_source_acc=A0A087W211;locus=inx; Innexin;
Eoli_000249500	Innexin;description_source=UniProtKB/TrEMBL;description_source_acc=A0A087W1T2;locus=inx; Innexin;
Eoli_000249600	Heat Shock protein family member hsp 3;description_source=UniProtKB/TrEMBL;description_source_acc=A0A087W2A1; Heat shock protein 70kD%2C C-terminal domain superfamily;
Eoli_000249700	THO complex subunit 5 protein;description_source=UniProtKB/TrEMBL;description_source_acc=A0A087W260; THO complex%2C subunit 5;
Eoli_000249800	Vesicular glutamate transporter;description_source=UniProtKB/TrEMBL;description_source_acc=A0A087W253; MFS transporter superfamily;
Eoli_000249900	Nucleolar protein 14;description_source=UniProtKB/TrEMBL;description_source_acc=A0A087W215; Nucleolar protein 14;
Eoli_000250000	Cirhin;description_source=UniProtKB/TrEMBL;description_source_acc=A0A087W1T9; WD40-repeat-containing domain superfamily;
Eoli_000250100	RIB43A domain with coiled coils 1;description_source=UniProtKB/TrEMBL;description_source_acc=A0A087W2A6; RIB43A;
Eoli_000250200	TBC1 domain family 3;description_source=UniProtKB/TrEMBL;description_source_acc=A0A087W265; Rab-GTPase-TBC domain superfamily;
Eoli_000250300	Nonmuscle myosin II heavy chain;description_source=UniProtKB/TrEMBL;description_source_acc=A0A087W258; Myosin IQ motif-containing domain superfamily;
Eoli_000250400	Expressed conserved protein;description_source=UniProtKB/TrEMBL;description_source_acc=A0A087W219;
Eoli_000250600	Developmentally regulated gtp binding protein 1;description_source=UniProtKB/TrEMBL;description_source_acc=A0A087W2B0; GTP binding protein%2C second domain;
Eoli_000250700	Expressed protein;description_source=UniProtKB/TrEMBL;description_source_acc=A0A087W271;
Eoli_000250800	Serine:threonine protein kinase;description_source=UniProtKB/TrEMBL;description_source_acc=A0A087W264; Protein kinase%2C ATP binding site;
Eoli_000250900	Arginine:serine rich coiled coil protein 2;description_source=UniProtKB/TrEMBL;description_source_acc=A0A087W223;
Eoli_000251000	Arginine:serine rich coiled coil protein 2;description_source=UniProtKB/TrEMBL;description_source_acc=A0A087W1V2; Small acidic protein-like domain;
Eoli_000251100	Putative rRNA methyltransferase;description_source=UniProtKB/TrEMBL;description_source_acc=A0A087W2B3; S-adenosyl-L-methionine-dependent methyltransferase;
Eoli_000251200	Run domain Beclin 1 interacting and cystein rich;description_source=UniProtKB/TrEMBL;description_source_acc=A0A087W276; Putative zinc-RING and/or ribbon;
Eoli_000251300	Expressed conserved protein;description_source=UniProtKB/TrEMBL;description_source_acc=A0A087W268;
Eoli_000251500	FMRFamide activated amiloride sensitive sodium;description_source=UniProtKB/TrEMBL;description_source_acc=A0A087W228; Epithelial sodium channel;
Eoli_000251700	39S ribosomal protein L48 mitochondrial;description_source=UniProtKB/TrEMBL;description_source_acc=A0A087W2B8; Ribosomal protein S10 domain superfamily;
Eoli_000251800	Cytochrome oxidase biolocus tagsis protein;description_source=UniProtKB/TrEMBL;description_source_acc=A0A087W281; Membrane insertase YidC/Oxa1%2C C-terminal;
Eoli_000251900	Choline:ethanolaminephosphotransferase 1;description_source=UniProtKB/TrEMBL;description_source_acc=A0A087W274; Choline/ethanolamine phosphotransferase;
Eoli_000252000	N acetyltransferase;description_source=UniProtKB/TrEMBL;description_source_acc=A0A087W233; Acyl-CoA N-acyltransferase;
Eoli_000252100	Neurogenic locus notch protein 2;description_source=UniProtKB/TrEMBL;description_source_acc=A0A087W1W3; EGF-like%2C conserved site;
Eoli_000252500	Proteasome prosome macropain subunit beta;description_source=UniProtKB/TrEMBL;description_source_acc=A0A087W2C5; Proteasome subunit beta 1;
Eoli_000252600	Nuclear receptor subfamily 0 group B member;description_source=UniProtKB/TrEMBL;description_source_acc=A0A087W285; G-patch domain;
Eoli_000252700	Replication factor c subunit 2;description_source=UniProtKB/TrEMBL;description_source_acc=A0A087W278; P-loop containing nucleoside triphosphate hydrolase;
Eoli_000252800	Ribosomal protein L15;description_source=UniProtKB/TrEMBL;description_source_acc=A0A087W238; Ribosomal protein L15e core domain superfamily;
Eoli_000252900	Tho complex subunit 7;description_source=UniProtKB/TrEMBL;description_source_acc=A0A087W1W9; THO complex subunit 7/Mft1;
Eoli_000253000	Glutaminyl peptide cyclotransferase;description_source=UniProtKB/TrEMBL;description_source_acc=A0A087W2C9; Peptidase M28;
Eoli_000253100	LIS1 homology motif; Oral facial digital syndrome 1 protein;description_source=UniProtKB/TrEMBL;description_source_acc=A0A087W290;
Eoli_000253150	Papain-like cysteine peptidase superfamily; biotype=protein_coding;
Eoli_000253300	Vesicle trafficking protein SEC22b;description_source=UniProtKB/TrEMBL;description_source_acc=A0A087W1X5; Longin-like domain superfamily;
Eoli_000253400	Adenylyltransferase and sulfurtransferase MOCS3 Molybdopterin-synthase sulfurtransferase Molybdopterin-synthase adenylyltransferase;description_source=UniProtKB/TrEMBL;description_source_acc=A0A087W2D5; Rhodanese-like domain superfamily;
Eoli_000253500	Transcription factor eb;description_source=UniProtKB/TrEMBL;description_source_acc=A0A087W295; Helix-loop-helix DNA-binding domain superfamily;
Eoli_000253800	Serine/threonine protein phosphatase 2A regulatory subunit;description_source=UniProtKB/TrEMBL;description_source_acc=A0A087W246; Armadillo-type fold;
Eoli_000254000	Ras protein Rap 2a;description_source=UniProtKB/TrEMBL;description_source_acc=A0A087W1Y0; P-loop containing nucleoside triphosphate hydrolase;
Eoli_000254100	biotype=protein_coding;
Eoli_000254200	Proteasome assembly chaperone 2;description_source=UniProtKB/TrEMBL;description_source_acc=A0A087W2A0; Proteasome assembly chaperone 2 superfamily;
Eoli_000254300	Blocked early in transport 1;description_source=UniProtKB/TrEMBL;description_source_acc=A0A087W289; Target SNARE coiled-coil homology domain;
Eoli_000254400	Hepatoma up regulated protein;description_source=UniProtKB/TrEMBL;description_source_acc=A0A087W251; SAPAP family;
Eoli_000254500	Expressed protein;description_source=UniProtKB/TrEMBL;description_source_acc=A0A087W1Y5;
Eoli_000254700	ADP ribosylation factor;description_source=UniProtKB/TrEMBL;description_source_acc=A0A087W2A4;
Eoli_000254750	ADP-ribosylation factor family;description_source=UniProtKB/TrEMBL;description_source_acc=A0A087W294; P-loop containing nucleoside triphosphate hydrolase;
Eoli_000254900	Expressed protein;description_source=UniProtKB/TrEMBL;description_source_acc=A0A087W256;
Eoli_000255000	biotype=protein_coding;
Eoli_000255050	Hypothetical transcript;description_source=UniProtKB/TrEMBL;description_source_acc=A0A087W1U5;
Eoli_000255100	Tetratricopeptide helical;description_source=UniProtKB/TrEMBL;description_source_acc=A0A087W2A9;
Eoli_000255150	Tetratricopeptide helical;description_source=UniProtKB/TrEMBL;description_source_acc=A0A087W2F6; Tetratricopeptide repeat;
Eoli_000255200	Dynamin-type guanine nucleotide-binding (G) domain; Optic atrophy 1 protein opa1;description_source=UniProtKB/TrEMBL;description_source_acc=A0A087W299;
Eoli_000255300	Small GTP binding protein;description_source=UniProtKB/TrEMBL;description_source_acc=A0A087W262; P-loop containing nucleoside triphosphate hydrolase;
Eoli_000255400	Phytochelatin synthase;description_source=UniProtKB/TrEMBL;description_source_acc=A0A087W1Z2; Papain-like cysteine peptidase superfamily;
Eoli_000255500	RNA polymerase II subunit B1 CTD phosphatase;description_source=UniProtKB/TrEMBL;description_source_acc=A0A087W2G4; Rtr1/RPAP2 domain superfamily;
Eoli_000255700	Ring finger protein 113a;description_source=UniProtKB/TrEMBL;description_source_acc=A0A087W2A3; Zinc finger%2C CCCH-type superfamily;
Eoli_000255800	Pancreatic trypsin inhibitor Kunitz domain superfamily; Egf domain protein;description_source=UniProtKB/TrEMBL;description_source_acc=A0A087W270;
Eoli_000256000	Dnaj protein subfamily b 1;description_source=UniProtKB/TrEMBL;description_source_acc=A0A087W2H1; Chaperone J-domain superfamily;
Eoli_000256100	Decaprenyl diphosphate synthase subunit 1;description_source=UniProtKB/TrEMBL;description_source_acc=A0A087W2B7; Polyprenyl synthetase%2C conserved site;
Eoli_000256200	Transmembrane protein 164;description_source=UniProtKB/TrEMBL;description_source_acc=A0A087W2A8; Transmembrane protein 164;
Eoli_000256300	Mitotic checkpoint protein bub3;description_source=UniProtKB/TrEMBL;description_source_acc=A0A087W275; WD40-repeat-containing domain superfamily;
Eoli_000256400	Serine:threonine protein phosphatase 2A 56 kDa;description_source=UniProtKB/TrEMBL;description_source_acc=A0A087W202; Armadillo-type fold;
Eoli_000256500	Fumarate hydratase class I;description_source=UniProtKB/TrEMBL;description_source_acc=A0A087W2H9; Fe-S hydro-lyase%2C tartrate dehydratase beta-type%2C catalytic domain superfamily;
Eoli_000256700	Tyrosine-protein kinase;description_source=UniProtKB/TrEMBL;description_source_acc=A0A087W2D2; SH2 domain superfamily;
Eoli_000256800	Guanine nucleotide exchange factor VAV2;description_source=UniProtKB/TrEMBL;description_source_acc=A0A087W2B6; CH domain superfamily;
Eoli_000257000	Inhibitor of growth protein;description_source=UniProtKB/TrEMBL;description_source_acc=A0A087W2M5; Zinc finger%2C PHD-finger;
Eoli_000257100	Nitrogen permease regulator 3 protein;description_source=UniProtKB/TrEMBL;description_source_acc=A0A087W2H5; Nitrogen permease regulator 3;
Eoli_000257200	Expressed conserved protein;description_source=UniProtKB/TrEMBL;description_source_acc=A0A087W2D7;
Eoli_000257300	Presenilin enhancer 2;description_source=UniProtKB/TrEMBL;description_source_acc=A0A087W2B9; Gamma-secretase aspartyl protease complex%2C presenilin enhancer-2 subunit;
Eoli_000257400	rRNA processing protein Rrp20;description_source=UniProtKB/TrEMBL;description_source_acc=A0A087W247; K Homology domain%2C type 1 superfamily;
Eoli_000257500	CBF1-interacting co-repressor CIR%2C N-terminal domain; Corepressor interacting with RBPJ 1;description_source=UniProtKB/TrEMBL;description_source_acc=A0A087W2P6;
Eoli_000257600	biotype=protein_coding;
Eoli_000257800	DNA ligase;description_source=UniProtKB/TrEMBL;description_source_acc=A0A087W2C1; DNA ligase%2C ATP-dependent%2C N-terminal domain superfamily;
Eoli_000257850	Fch and double sh3 domains protein 2;description_source=UniProtKB/TrEMBL;description_source_acc=A0A087W252; SH3-like domain superfamily;
Eoli_000257910	Mediator of RNA polymerase II;description_source=UniProtKB/TrEMBL;description_source_acc=A0A087W2Q0; Mediator complex%2C subunit Med27;
Eoli_000257920	F actin capping protein beta subunit;description_source=UniProtKB/TrEMBL;description_source_acc=A0A087W2J5; F-actin-capping protein subunit alpha/beta;
Eoli_000258000	Expressed protein;description_source=UniProtKB/TrEMBL;description_source_acc=A0A087W2E4;
Eoli_000258100	Expressed protein;description_source=UniProtKB/TrEMBL;description_source_acc=A0A087W2C3;
Eoli_000258200	RNA binding protein Musashi Rbp6;description_source=UniProtKB/TrEMBL;description_source_acc=A0A087W257; RNA-binding domain superfamily;
Eoli_000258300	Coronin;description_source=UniProtKB/TrEMBL;description_source_acc=A0A087W2Q2; WD40-repeat-containing domain superfamily;
Eoli_000258500	Coiled coil domain containing protein 39;description_source=UniProtKB/TrEMBL;description_source_acc=A0A087W2J8;
Eoli_000258700	Coiled coil domain containing protein 39;description_source=UniProtKB/TrEMBL;description_source_acc=A0A087W2E7;
Eoli_000258800	Cyclin dependent kinase 5;description_source=UniProtKB/TrEMBL;description_source_acc=A0A087W2C6; Protein kinase%2C ATP binding site;
Eoli_000258900	biotype=protein_coding;
Eoli_000259000	Periplasmic binding protein-like I; Metabotropic glutamate receptor 2;description_source=UniProtKB/TrEMBL;description_source_acc=A0A087W2Q7;
Eoli_000259200	Protein kinase;description_source=UniProtKB/TrEMBL;description_source_acc=A0A087W2F2;
Eoli_000259300	Expressed conserved protein;description_source=UniProtKB/TrEMBL;description_source_acc=A0A087W2C8;
Eoli_000259400	Protein kinase;description_source=UniProtKB/TrEMBL;description_source_acc=A0A087W266;
Eoli_000259500	Expressed protein;description_source=UniProtKB/TrEMBL;description_source_acc=A0A087W2R0;
Eoli_000259600	Expressed protein;description_source=UniProtKB/TrEMBL;description_source_acc=A0A087W2K8; HORMA domain superfamily;
Eoli_000259700	Ubiquitin-like protein ATG12;description_source=UniProtKB/TrEMBL;description_source_acc=H9M5Q9; Ubiquitin-like domain superfamily;
Eoli_000259800	GPI transamidase component PIG T;description_source=UniProtKB/TrEMBL;description_source_acc=A0A087W2F7; GPI transamidase component PIG-T;
Eoli_000260000	Ubiquitin conjugating enzyme E2 Z;description_source=UniProtKB/TrEMBL;description_source_acc=A0A087W2D0; Ubiquitin-conjugating enzyme/RWD-like;
Eoli_000260100	Thymidylate synthase;description_source=UniProtKB/TrEMBL;description_source_acc=A0A087W269; Thymidylate synthase/dCMP hydroxymethylase superfamily;
Eoli_000260200	PQ loop repeat containing protein 2;description_source=UniProtKB/TrEMBL;description_source_acc=A0A087W2R5; PQ-loop repeat;
Eoli_000260400	Expressed protein;description_source=UniProtKB/TrEMBL;description_source_acc=A0A087W2G0;
Eoli_000260600	biotype=protein_coding;
Eoli_000260700	STARP-like antigen;description_source=UniProtKB/TrEMBL;description_source_acc=A0A087W2R9; Helix-loop-helix DNA-binding domain superfamily;
Eoli_000260800	STARP-like antigen;description_source=UniProtKB/TrEMBL;description_source_acc=A0A087W2L6; Helix-loop-helix DNA-binding domain superfamily;
Eoli_000261100	Diagnostic antigen gp50;description_source=UniProtKB/TrEMBL;description_source_acc=A0A087W2G2;
Eoli_000261300	Likely rho family Ras GTPase;description_source=UniProtKB/TrEMBL;description_source_acc=A0A087W2D6; P-loop containing nucleoside triphosphate hydrolase;
Eoli_000261400	Ras C3 botulinum toxin substrate 2;description_source=UniProtKB/TrEMBL;description_source_acc=A0A087W277; P-loop containing nucleoside triphosphate hydrolase;
Eoli_000261600	Fructose-1-6-bisphosphatase;description_source=UniProtKB/TrEMBL;description_source_acc=A0A087W2S3; Fructose-1-6-bisphosphatase class I%2C N-terminal;
Eoli_000261800	Cytosolic carboxypeptidase 2;description_source=UniProtKB/TrEMBL;description_source_acc=A0A087W2L9;
Eoli_000261850	Cytosolic carboxypeptidase 2;description_source=UniProtKB/TrEMBL;description_source_acc=A0A087W2G6;
Eoli_000261900	Hypothetical transcript;description_source=UniProtKB/TrEMBL;description_source_acc=A0A087W2D9;
Eoli_000262000	Small proline rich;description_source=UniProtKB/TrEMBL;description_source_acc=A0A087W280;
Eoli_000262050	Granulins;description_source=UniProtKB/TrEMBL;description_source_acc=A0A087W2S8; Granulin superfamily;
Eoli_000262100	Ras GTP exchange factor;description_source=UniProtKB/TrEMBL;description_source_acc=A0A087W2M2; Ras guanine-nucleotide exchange factor catalytic domain superfamily;
Eoli_000262200	Ras specific guanine nucleotide releasing factor;description_source=UniProtKB/TrEMBL;description_source_acc=A0A087W2G9; PH-like domain superfamily;
Eoli_000262300	Ubiquitin conjugating enzyme E2 G2;description_source=UniProtKB/TrEMBL;description_source_acc=A0A087W2E1; Ubiquitin-conjugating enzyme%2C active site;
Eoli_000262400	Coatomer subunit beta;description_source=UniProtKB/TrEMBL;description_source_acc=A0A087W284; WD40-repeat-containing domain superfamily;
Eoli_000262500	Ubiquilin 1;description_source=UniProtKB/TrEMBL;description_source_acc=A0A087W2T2; Ubiquitin-like domain superfamily;
Eoli_000262700	Partitioning defective 3 protein B;description_source=UniProtKB/TrEMBL;description_source_acc=A0A087W2M6; PDZ superfamily;
Eoli_000262800	Intraflagellar transport protein 74;description_source=UniProtKB/TrEMBL;description_source_acc=A0A087W2H3;
Eoli_000262900	Islet cell autoantigen 1;description_source=UniProtKB/TrEMBL;description_source_acc=A0A087W2E5; AH/BAR domain superfamily;
Eoli_000263000	Hypothetical transcript;description_source=UniProtKB/TrEMBL;description_source_acc=A0A087W288;
Eoli_000263100	Mitochondrial ribosomal protein l53;description_source=UniProtKB/TrEMBL;description_source_acc=A0A087W2T7; Ribosomal protein L53%2C mitochondrial;
Eoli_000263210	Conserved oligomeric Golgi complex subunit 7;description_source=UniProtKB/TrEMBL;description_source_acc=A0A087W2N0; Zinc finger C2H2 superfamily;
Eoli_000263300	Low affinity cationic amino acid transporter;description_source=UniProtKB/TrEMBL;description_source_acc=A0A087W2E6;
Eoli_000263400	Emp24;description_source=UniProtKB/TrEMBL;description_source_acc=A0A087W291; GOLD domain superfamily;
Eoli_000263500	Ormdl protein;description_source=UniProtKB/TrEMBL;description_source_acc=A0A087W2U1; Leucine-rich repeat domain superfamily;
Eoli_000263700	Growth factor receptor bound protein 7;description_source=UniProtKB/TrEMBL;description_source_acc=A0A087W2I2; Ubiquitin-like domain superfamily;
Eoli_000263800	Hypothetical transcript;description_source=UniProtKB/TrEMBL;description_source_acc=A0A087W2F0;
Eoli_000264200	Hypothetical transcript;description_source=UniProtKB/TrEMBL;description_source_acc=A0A087W293;
Eoli_000264300	Hypothetical transcript;description_source=UniProtKB/TrEMBL;description_source_acc=A0A087W2U5; RNA-binding domain superfamily;
Eoli_000264400	Hypothetical transcript;description_source=UniProtKB/TrEMBL;description_source_acc=A0A087W2N7;
Eoli_000264500	Hypothetical transcript;description_source=UniProtKB/TrEMBL;description_source_acc=A0A087W2I3;
Eoli_000264600	Hypothetical transcript;description_source=UniProtKB/TrEMBL;description_source_acc=A0A087W2F1;
Eoli_000264650	Hypothetical transcript;description_source=UniProtKB/TrEMBL;description_source_acc=A0A087W2U9;
Eoli_000264700	Bravo-like intracellular region;description_source=UniProtKB/TrEMBL;description_source_acc=A0A087W2P1; Neurofascin/L1/NrCAM%2C C-terminal domain;
Eoli_000264800	Hypothetical transcript;description_source=UniProtKB/TrEMBL;description_source_acc=A0A087W2I6;
Eoli_000264900	Stress induced phosphoprotein 1;description_source=UniProtKB/TrEMBL;description_source_acc=A0A087W2F4; Tetratricopeptide repeat;
Eoli_000265000	Ankyrin repeats (Many copies);description_source=UniProtKB/TrEMBL;description_source_acc=A0A087W298; Ankyrin repeat-containing domain superfamily;
Eoli_000265100	Hypothetical transcript;description_source=UniProtKB/TrEMBL;description_source_acc=A0A087W2V4;
Eoli_000267800	Protein kinase%2C ATP binding site; cAMP dependent protein kinase catalytic subunit;description_source=UniProtKB/TrEMBL;description_source_acc=A0A068XYY9;
Eoli_000271700	Hypothetical transcript;description_source=UniProtKB/TrEMBL;description_source_acc=A0A0S4MLR6;
Eoli_000272700	biotype=protein_coding;
Eoli_000274200	biotype=protein_coding;
Eoli_000274400	biotype=protein_coding;
Eoli_000275700	Cytochrome P450 likeTBP;description_source=UniProtKB/TrEMBL;description_source_acc=A0A068XUP9;
Eoli_000276700	Zinc finger C2H2 type;description_source=UniProtKB/TrEMBL;description_source_acc=A0A068XX64; Multiheme cytochrome superfamily;
Eoli_000276800	biotype=protein_coding;
Eoli_000278200	Cilia- and flagella-associated protein 91; biotype=protein_coding;
Eoli_000278400	Follistatin;description_source=UniProtKB/TrEMBL;description_source_acc=A0A068XT73; Kazal domain superfamily;
Eoli_000278700	biotype=protein_coding;
Eoli_000279000	Expressed protein;description_source=UniProtKB/TrEMBL;description_source_acc=A0A068Y107;
Eoli_000282400	Expressed protein;description_source=UniProtKB/TrEMBL;description_source_acc=A0A068Y1U9;
Eoli_000283100	3-hydroxy-3-methylglutaryl coenzyme A synthase;description_source=UniProtKB/TrEMBL;description_source_acc=A0A068XUR4; Thiolase-like;
Eoli_000283200	Expressed protein;description_source=UniProtKB/TrEMBL;description_source_acc=A0A068Y115;
Eoli_000283300	Phosphatidate phosphatase;description_source=UniProtKB/TrEMBL;description_source_acc=A0A068Y1V3; Phosphatidic acid phosphatase type 2/haloperoxidase superfamily;
Eoli_000283400	Bestrophin homolog;description_source=UniProtKB/TrEMBL;description_source_acc=A0A068XV17; Bestrophin/UPF0187;
Eoli_000283500	biotype=protein_coding; PNN-interacting serine/arginine-rich protein;
Eoli_000283600	biotype=protein_coding;
Eoli_000283700	biotype=protein_coding;
Eoli_000283800	ABC domain containing protein kinase;description_source=UniProtKB/TrEMBL;description_source_acc=A0A068Y1V7; Protein kinase-like domain superfamily;
Eoli_000283900	biotype=protein_coding;
Eoli_000284000	Phosphatidylinositol-4,5-bisphosphate 4-phosphatase;description_source=UniProtKB/TrEMBL;description_source_acc=A0A068XZ18; Phosphatidylinositol 4%2C5-bisphosphate 4-phosphatase;
Eoli_000284100	Expressed protein;description_source=UniProtKB/TrEMBL;description_source_acc=A0A068XUS3;
Eoli_000285300	biotype=protein_coding;
Eoli_000285500	Hypothetical transcript;description_source=UniProtKB/TrEMBL;description_source_acc=A0A0S4MLZ2;
Eoli_000286300	biotype=protein_coding;
Eoli_000286400	biotype=protein_coding;
Eoli_000286600	Expressed protein;description_source=UniProtKB/TrEMBL;description_source_acc=A0A068XUT2;
Eoli_000288800	Hypothetical transcript;description_source=UniProtKB/TrEMBL;description_source_acc=A0A068XZ30;
Eoli_000289800	Expressed protein;description_source=UniProtKB/TrEMBL;description_source_acc=A0A068XZD3;
Eoli_000290500	Glioma pathogenesis protein 1;description_source=UniProtKB/TrEMBL;description_source_acc=A0A068XZD8; CAP superfamily;
Eoli_000292500	Agc family protein kinase;description_source=UniProtKB/TrEMBL;description_source_acc=A0A068XT04; Protein kinase-like domain superfamily;
Eoli_000292600	Actin protein 3B;description_source=UniProtKB/TrEMBL;description_source_acc=A0A068XZE9; Actin/actin-like conserved site;
Eoli_000293800	Hypothetical transcript;description_source=UniProtKB/TrEMBL;description_source_acc=A0A068XTB5;
Eoli_000294000	Hypothetical transcript;description_source=UniProtKB/TrEMBL;description_source_acc=A0A068XT13;
Eoli_000294100	Hypothetical transcript;description_source=UniProtKB/TrEMBL;description_source_acc=A0A068XZF6;
Eoli_000294200	Ester hydrolase C11orf54 protein;description_source=UniProtKB/TrEMBL;description_source_acc=A0A068Y050; Domain of unknown function DUF1907;
Eoli_000294400	Coronin;description_source=UniProtKB/TrEMBL;description_source_acc=A0A068XTC0; WD40-repeat-containing domain superfamily;
Eoli_000294450	Glycolipid transfer protein (Gltp);description_source=UniProtKB/TrEMBL;description_source_acc=A0A068XXC2; Glycolipid transfer protein superfamily;
Eoli_000294500	SAP;description_source=UniProtKB/TrEMBL;description_source_acc=A0A068XT16; SAP domain superfamily;
Eoli_000294600	Dual specificity tyrosine-phosphorylation-regulated kinase 1a;description_source=UniProtKB/TrEMBL;description_source_acc=A0A068XZG0; Protein kinase-like domain superfamily;
Eoli_000295100	Diagnostic antigen gp50;description_source=UniProtKB/TrEMBL;description_source_acc=A0A068Y054;
Eoli_000295700	Phosphatase 2C beta;description_source=UniProtKB/TrEMBL;description_source_acc=A0A068XXC5;
Eoli_000295800	Alpha;description_source=UniProtKB/TrEMBL;description_source_acc=A0A068XT21; Alpha/Beta hydrolase fold;
Eoli_000296000	Membrane bound O-acyl transferase%2C MBOAT; MBOAT, membrane-bound O-acyltransferase family;description_source=UniProtKB/TrEMBL;description_source_acc=A0A068Y058;
Eoli_000296100	Hypothetical transcript;description_source=UniProtKB/TrEMBL;description_source_acc=A0A068XTC7;
Eoli_000296200	CBS domain; 5' AMP activated protein kinase subunit gamma;description_source=UniProtKB/TrEMBL;description_source_acc=A0A068XXC9;
Eoli_000296300	Prip interacting protein pimt;description_source=UniProtKB/TrEMBL;description_source_acc=A0A068XT27; S-adenosyl-L-methionine-dependent methyltransferase;
Eoli_000296500	Isoleucyl tRNA synthetase, cytoplasmic;description_source=UniProtKB/TrEMBL;description_source_acc=A0A068Y063; Isoleucyl tRNA synthetase type 2%2C anticodon-binding domain;
Eoli_000296600	Kelch repeat type 1;description_source=UniProtKB/TrEMBL;description_source_acc=A0A068XTD1; Kelch-type beta propeller;
Eoli_000296700	Diuretic hormone 44 receptor GPRdih2;description_source=UniProtKB/TrEMBL;description_source_acc=A0A068XXD5; GPCR%2C family 2-like;
Eoli_000296800	Hypothetical transcript;description_source=UniProtKB/TrEMBL;description_source_acc=A0A068XT31;
Eoli_000296900	Hypothetical transcript;description_source=UniProtKB/TrEMBL;description_source_acc=A0A068XZH1;
Eoli_000297100	Hypothetical transcript;description_source=UniProtKB/TrEMBL;description_source_acc=A0A068XTD6;
Eoli_000297200	Eukaryotic translation initiation factor 3 subunit I;description_source=UniProtKB/TrEMBL;description_source_acc=A0A068XXD9; WD40-repeat-containing domain superfamily;
Eoli_000297300	BC026374 protein (S09 family);description_source=UniProtKB/TrEMBL;description_source_acc=A0A068XT36; Alpha/Beta hydrolase fold;
Eoli_000297400	Prefoldin;description_source=UniProtKB/TrEMBL;description_source_acc=A0A068XZH6;
Eoli_000297500	Voltage dependent anion channel protein 2;description_source=UniProtKB/TrEMBL;description_source_acc=A0A068Y073; Eukaryotic porin/Tom40;
Eoli_000297600	Dipeptidylpeptidase IV%2C N-terminal domain superfamily; Dipeptidyl aminopeptidaseprotein;description_source=UniProtKB/TrEMBL;description_source_acc=A0A068XTD9;
Eoli_000297700	Protein kinase-like domain superfamily; Agc family protein kinase;description_source=UniProtKB/TrEMBL;description_source_acc=A0A068XXE2;
Eoli_000298000	Heat shock protein 70kD%2C C-terminal domain superfamily; Heat shock protein;description_source=UniProtKB/TrEMBL;description_source_acc=A0A068Y1X7;
Eoli_000298700	Expressed protein;description_source=UniProtKB/TrEMBL;description_source_acc=A0A068Y139;
Eoli_000298800	Expressed protein;description_source=UniProtKB/TrEMBL;description_source_acc=A0A068XZH9;
Eoli_000299700	Hypothetical transcript;description_source=UniProtKB/TrEMBL;description_source_acc=A0A068XZI4;
Eoli_000300700	Hypothetical transcript;description_source=UniProtKB/TrEMBL;description_source_acc=A0A068Y085; RNA-binding domain superfamily;
Eoli_000300800	Sorting nexin 13;description_source=UniProtKB/TrEMBL;description_source_acc=A0A068XTF2; PX domain superfamily;
Eoli_000301100	Expressed protein;description_source=UniProtKB/TrEMBL;description_source_acc=A0A068XXF5; START-like domain superfamily;
Eoli_000301200	Exocyst complex component;description_source=UniProtKB/TrEMBL;description_source_acc=A0A068XT56; Exocyst complex component EXOC6/Sec15;
Eoli_000301300	Hypothetical transcript;description_source=UniProtKB/TrEMBL;description_source_acc=A0A068XZJ2;
Eoli_000301400	Expressed protein;description_source=UniProtKB/TrEMBL;description_source_acc=A0A068Y089; WD40-repeat-containing domain superfamily;
Eoli_000301500	Expressed protein;description_source=UniProtKB/TrEMBL;description_source_acc=A0A068XTF6; Protein kinase%2C ATP binding site;
Eoli_000301800	Expressed protein;description_source=UniProtKB/TrEMBL;description_source_acc=A0A068XXF8; Basic-leucine zipper domain;
Eoli_000302000	Expressed protein;description_source=UniProtKB/TrEMBL;description_source_acc=A0A068XT61; Snf7 family;
Eoli_000302100	Expressed protein;description_source=UniProtKB/TrEMBL;description_source_acc=A0A068XZJ6;
Eoli_000302300	Zinc-finger double;description_source=UniProtKB/TrEMBL;description_source_acc=A0A068Y092; Zinc finger C2H2 superfamily;
Eoli_000302400	Hypothetical transcript;description_source=UniProtKB/TrEMBL;description_source_acc=A0A068XTG0;
Eoli_000302900	Expressed protein;description_source=UniProtKB/TrEMBL;description_source_acc=A0A068XXG2; Pancreatic trypsin inhibitor Kunitz domain superfamily;
Eoli_000303000	EIG121-like; Expressed protein;description_source=UniProtKB/TrEMBL;description_source_acc=A0A068XT66;
Eoli_000303100	Expressed protein;description_source=UniProtKB/TrEMBL;description_source_acc=A0A068XZK0; RGS domain superfamily;
Eoli_000303200	Hypothetical transcript;description_source=UniProtKB/TrEMBL;description_source_acc=A0A068Y097; Voltage-dependent channel domain superfamily;
Eoli_000303300	Expressed protein;description_source=UniProtKB/TrEMBL;description_source_acc=A0A068XTG5; Frataxin/CyaY superfamily;
Eoli_000303400	WD repeat containing protein 20;description_source=UniProtKB/TrEMBL;description_source_acc=A0A068XXG7; WD40-repeat-containing domain superfamily;
Eoli_000303500	Hypothetical transcript;description_source=UniProtKB/TrEMBL;description_source_acc=A0A068XT71;
Eoli_000303600	Hypothetical transcript;description_source=UniProtKB/TrEMBL;description_source_acc=A0A068XZK4;
Eoli_000303700	Expressed protein;description_source=UniProtKB/TrEMBL;description_source_acc=A0A068Y0A1;
Eoli_000303800	U3 small nucleolar RNA associated protein 22;description_source=UniProtKB/TrEMBL;description_source_acc=A0A068XTG9;
Eoli_000303900	DNA repair and recombination protein RAD54B;description_source=UniProtKB/TrEMBL;description_source_acc=A0A068XXH1; SNF2-like%2C N-terminal domain superfamily;
Eoli_000304000	Expressed protein;description_source=UniProtKB/TrEMBL;description_source_acc=A0A068XT76; HSP20-like chaperone;
Eoli_000304100	Protein dgcr14;description_source=UniProtKB/TrEMBL;description_source_acc=A0A068XZK7; Nuclear protein DGCR14/ESS-2;
Eoli_000304200	Expressed protein;description_source=UniProtKB/TrEMBL;description_source_acc=A0A068Y0A5;
Eoli_000304300	Expressed protein;description_source=UniProtKB/TrEMBL;description_source_acc=A0A068XTH4; NUDIX hydrolase-like domain superfamily;
Eoli_000304800	Diagnostic antigen gp50;description_source=UniProtKB/TrEMBL;description_source_acc=A0A068XZ44;
Eoli_000304900	Hypothetical transcript;description_source=UniProtKB/TrEMBL;description_source_acc=A0A068XUV1;
Eoli_000305000	Histone H4;description_source=UniProtKB/TrEMBL;description_source_acc=A0A068Y147; CENP-T/Histone H4%2C histone fold;
Eoli_000305200	Signal transducing adaptor molecule;description_source=UniProtKB/TrEMBL;description_source_acc=A0A068Y1Z4; SH3-like domain superfamily;
Eoli_000305400	Transgelin;description_source=UniProtKB/TrEMBL;description_source_acc=A0A068XV61; CH domain superfamily;
Eoli_000305500	Hypothetical transcript;description_source=UniProtKB/TrEMBL;description_source_acc=A0A068XZ49;
Eoli_000305600	Arp2/3 complex 34 kDa subunit;description_source=UniProtKB/TrEMBL;description_source_acc=A0A068XUV6; Arp2/3 complex subunit 2/4;
Eoli_000305700	Hypothetical transcript;description_source=UniProtKB/TrEMBL;description_source_acc=A0A068Y151;
Eoli_000305800	Hypothetical transcript;description_source=UniProtKB/TrEMBL;description_source_acc=A0A068Y202;
Eoli_000305900	Guanine nucleotide-binding protein G(Q) subunit alpha;description_source=UniProtKB/TrEMBL;description_source_acc=A0A068XV66; P-loop containing nucleoside triphosphate hydrolase;
Eoli_000306000	Guanine nucleotide-binding protein G(Q) subunit alpha;description_source=UniProtKB/TrEMBL;description_source_acc=A0A068XZ54;
Eoli_000306100	Palmitoyltransferase;description_source=UniProtKB/TrEMBL;description_source_acc=A0A068XUW1; Palmitoyltransferase%2C DHHC domain;
Eoli_000306200	Histone H2A;description_source=UniProtKB/TrEMBL;description_source_acc=A0A068Y154;
Eoli_000307800	Expressed protein;description_source=UniProtKB/TrEMBL;description_source_acc=A0A068XZ60; Zinc finger C2H2 superfamily;
Eoli_000308300	Oocyte zinc finger protein XlCOF6;description_source=UniProtKB/TrEMBL;description_source_acc=A0A068Y158; Zinc finger C2H2 superfamily;
Eoli_000308600	Expressed protein;description_source=UniProtKB/TrEMBL;description_source_acc=A0A068XV77;
Eoli_000308800	Hypothetical transcript;description_source=UniProtKB/TrEMBL;description_source_acc=A0A068XUX0;
Eoli_000308900	Hypothetical transcript;description_source=UniProtKB/TrEMBL;description_source_acc=A0A068Y161;
Eoli_000312200	Expressed protein;description_source=UniProtKB/TrEMBL;description_source_acc=A0A068XT86;
Eoli_000312900	Tau tubulin kinase 1;description_source=UniProtKB/TrEMBL;description_source_acc=A0A068XTI0;
Eoli_000313400	Heterogeneous nuclear ribonucleoprotein A1;description_source=UniProtKB/TrEMBL;description_source_acc=A0A068Y0B8; RNA-binding domain superfamily;
Eoli_000313600	Expressed protein;description_source=UniProtKB/TrEMBL;description_source_acc=A0A068XTI4; RNA-binding domain superfamily;
Eoli_000313900	Hypothetical transcript;description_source=UniProtKB/TrEMBL;description_source_acc=A0A068XT95; RNA-binding domain superfamily;
Eoli_000314100	14-3-3 protein gamma;description_source=UniProtKB/TrEMBL;description_source_acc=A0A068Y0C2; 14-3-3 domain superfamily;
Eoli_000314200	ATP binding cassette sub family B;description_source=UniProtKB/TrEMBL;description_source_acc=A0A068XTI8; ABC transporter type 1%2C transmembrane domain superfamily;
Eoli_000314300	Zinc finger protein zfs;description_source=UniProtKB/TrEMBL;description_source_acc=A0A068XXJ3; Zinc finger%2C CCCH-type superfamily;
Eoli_000314400	Expressed protein;description_source=UniProtKB/TrEMBL;description_source_acc=A0A068XTA0; Papain-like cysteine peptidase superfamily;
Eoli_000314500	biotype=protein_coding; Zinc finger C2H2 superfamily;
Eoli_000314900	Expressed protein;description_source=UniProtKB/TrEMBL;description_source_acc=A0A068XXJ9;
Eoli_000315000	Mannosyl oligosaccharide glucosidase;description_source=UniProtKB/TrEMBL;description_source_acc=A0A068XTA5; Glycosyl hydrolase family 63%2C N-terminal domain superfamily;
Eoli_000315100	Expressed protein;description_source=UniProtKB/TrEMBL;description_source_acc=A0A068XZN0;
Eoli_000315200	Acyl-CoA dehydrogenase family member 9, mitochondrial;description_source=UniProtKB/TrEMBL;description_source_acc=A0A068Y0C9; Acyl-CoA dehydrogenase/oxidase%2C N-terminal domain superfamily;
Eoli_000315300	Expressed protein;description_source=UniProtKB/TrEMBL;description_source_acc=A0A068XTJ8; MTH938-like superfamily;
Eoli_000315400	Expressed protein;description_source=UniProtKB/TrEMBL;description_source_acc=A0A068XXK4; Nucleotide-binding alpha-beta plait domain superfamily;
Eoli_000315500	Hypothetical transcript;description_source=UniProtKB/TrEMBL;description_source_acc=A0A068XTA9;
Eoli_000315600	Ferritin;description_source=UniProtKB/TrEMBL;description_source_acc=A0A068XZN3; Ferritin-like;
Eoli_000315700	Hypothetical transcript;description_source=UniProtKB/TrEMBL;description_source_acc=A0A068Y0D4;
Eoli_000316200	Hypothetical transcript;description_source=UniProtKB/TrEMBL;description_source_acc=A0A068Y165;
Eoli_000316300	Heterogeneous nuclear ribonucleoprotein k;description_source=UniProtKB/TrEMBL;description_source_acc=A0A068Y224; K Homology domain%2C type 1 superfamily;
Eoli_000316400	Prokaryotic membrane lipoprotein lipid;description_source=UniProtKB/TrEMBL;description_source_acc=A0A068XV88;
Eoli_000316500	Neuropeptide;description_source=UniProtKB/TrEMBL;description_source_acc=A0A068XZ78;
Eoli_000316600	Immunoglobulin-like domain superfamily; Irregular chiasm C roughest protein;description_source=UniProtKB/TrEMBL;description_source_acc=A0A068XUX9;
Eoli_000316700	Irregular chiasm C roughest protein;description_source=UniProtKB/TrEMBL;description_source_acc=A0A068Y169; Immunoglobulin-like domain superfamily;
Eoli_000316800	Hypothetical transcript;description_source=UniProtKB/TrEMBL;description_source_acc=A0A068Y230;
Eoli_000316900	Peptide N(4) (N acetyl beta);description_source=UniProtKB/TrEMBL;description_source_acc=A0A068XV94; Papain-like cysteine peptidase superfamily;
Eoli_000317000	Rfx transcription factor;description_source=UniProtKB/TrEMBL;description_source_acc=A0A068XZ84;
Eoli_000317100	Thyroid hormone receptor alpha;description_source=UniProtKB/TrEMBL;description_source_acc=A0A068XUY3; Nuclear hormone receptor-like domain superfamily;
Eoli_000317300	Immunoglobulin-like domain superfamily; Vesicular amine transporter;description_source=UniProtKB/TrEMBL;description_source_acc=A0A068Y171;
Eoli_000317500	Alanine aminotransferase 2;description_source=UniProtKB/TrEMBL;description_source_acc=A0A068XV98; Pyridoxal phosphate-dependent transferase;
Eoli_000317700	Nucleotide cyclase; Adenylate cyclase;description_source=UniProtKB/TrEMBL;description_source_acc=A0A068XZ91;
Eoli_000317800	Thioredoxin protein 1;description_source=UniProtKB/TrEMBL;description_source_acc=A0A068XUY7; PITH domain superfamily;
Eoli_000317900	S phase cyclin A associated protein in the;description_source=UniProtKB/TrEMBL;description_source_acc=A0A068Y174; S phase cyclin A-associated protein in the endoplasmic reticulum%2C N-terminal;
Eoli_000318000	Hypothetical transcript;description_source=UniProtKB/TrEMBL;description_source_acc=A0A068Y241; Protein of unknown function DUF4590;
Eoli_000318100	Hypothetical transcript;description_source=UniProtKB/TrEMBL;description_source_acc=A0A068XVA4;
Eoli_000318200	Hypothetical transcript;description_source=UniProtKB/TrEMBL;description_source_acc=A0A068XZ98;
Eoli_000318500	SH3-binding, glutamic acid-rich protein;description_source=UniProtKB/TrEMBL;description_source_acc=A0A068XUZ2; Thioredoxin-like superfamily;
Eoli_000318600	Fibronectin type III superfamily; Netrin receptor DCC;description_source=UniProtKB/TrEMBL;description_source_acc=A0A068Y177;
Eoli_000318750	Ig-like;description_source=UniProtKB/TrEMBL;description_source_acc=A0A068Y247; Immunoglobulin-like domain superfamily;
Eoli_000319000	Ribonuclease P protein subunit p29;description_source=UniProtKB/TrEMBL;description_source_acc=A0A068XVA8; Ribonuclease P/MRP%2C subunit p29 superfamily;
Eoli_000319100	Papain-like cysteine peptidase superfamily; Family C2 unassigned peptidase (C02 family);description_source=UniProtKB/TrEMBL;description_source_acc=A0A068XZA3;
Eoli_000319200	Hypothetical transcript;description_source=UniProtKB/TrEMBL;description_source_acc=A0A068XUZ6; Armadillo-type fold;
Eoli_000319300	Outer dense fiber of sperm tails 2;description_source=UniProtKB/TrEMBL;description_source_acc=A0A068Y180; Outer dense fibre protein 2-related;
Eoli_000319400	HEAT repeat containing protein 6;description_source=UniProtKB/TrEMBL;description_source_acc=A0A068Y253; Domain of unknown function DUF4042;
Eoli_000319500	Sodium bicarbonate cotransporter (Nbc2 3);description_source=UniProtKB/TrEMBL;description_source_acc=A0A068XVB4;
Eoli_000319600	Sodium driven chloride bicarbonate exchanger;description_source=UniProtKB/TrEMBL;description_source_acc=A0A068XZA9; Phosphotransferase/anion transporter;
Eoli_000319700	Phosphotransferase/anion transporter; Anion exchange protein;description_source=UniProtKB/TrEMBL;description_source_acc=A0A068XV00;
Eoli_000319800	Transmembrane protein 145;description_source=UniProtKB/TrEMBL;description_source_acc=A0A068Y183; Intimal thickness related receptor%2C IRP;
Eoli_000319900	Poly(A) RNA polymerase gld 2 A;description_source=UniProtKB/TrEMBL;description_source_acc=A0A068Y260; PAP/25A-associated;
Eoli_000320000	Poly(A) RNA polymerase gld 2 A;description_source=UniProtKB/TrEMBL;description_source_acc=A0A068XVB9; PAP/25A-associated;
Eoli_000320140	Poly(A) RNA polymerase gld 2 A;description_source=UniProtKB/TrEMBL;description_source_acc=A0A068XV05; PAP/25A-associated;
Eoli_000320160	C2 calcium lipid binding region, CaLB;description_source=UniProtKB/TrEMBL;description_source_acc=A0A068Y185;
Eoli_000320200	Sorting and assembly machinery component 50;description_source=UniProtKB/TrEMBL;description_source_acc=A0A068Y267; Bacterial surface antigen (D15);
Eoli_000320300	Forkhead box protein P4;description_source=UniProtKB/TrEMBL;description_source_acc=A0A068XVC5; Winged helix DNA-binding domain superfamily;
Eoli_000320800	Heat shock 10 kDa protein 1;description_source=UniProtKB/TrEMBL;description_source_acc=A0A068XVC8; GroES chaperonin superfamily;
Eoli_000320900	Hypothetical transcript;description_source=UniProtKB/TrEMBL;description_source_acc=A0A068XZC6;
Eoli_000321000	Protein boule;description_source=UniProtKB/TrEMBL;description_source_acc=A0A068XV15; BOULE/DAZ family;
Eoli_000321100	EGF region;description_source=UniProtKB/TrEMBL;description_source_acc=A0A068Y192; Thrombospondin type-1 (TSP1) repeat superfamily;
Eoli_000321300	Elongation of very long chain fatty acids protein;description_source=UniProtKB/TrEMBL;description_source_acc=A0A068Y277; ELO family%2C conserved site;
Eoli_000321400	DNA repair protein complementing XP G cells;description_source=UniProtKB/TrEMBL;description_source_acc=A0A068XVD3; 5'-3' exonuclease%2C C-terminal domain superfamily;
Eoli_000321500	Hypothetical transcript;description_source=UniProtKB/TrEMBL;description_source_acc=A0A068XZD1;
Eoli_000321550	Acetyltransferase component of pyruvate dehydrogenase complex;description_source=UniProtKB/TrEMBL;description_source_acc=A0A068XV20; E3-binding domain superfamily;
Eoli_000321600	C-type lectin fold; C type lectin fold;description_source=UniProtKB/TrEMBL;description_source_acc=A0A068Y197;
Eoli_000321800	Hypothetical transcript;description_source=UniProtKB/TrEMBL;description_source_acc=A0A0S4MR35;
Eoli_000321900	Thrombospondin type-1 (TSP1) repeat superfamily; Miz zinc finger family protein;description_source=UniProtKB/TrEMBL;description_source_acc=A0A068XVD8;
Eoli_000322000	E3 sumo protein ligase pli1;description_source=UniProtKB/TrEMBL;description_source_acc=A0A068XZD7;
Eoli_000323700	Voltage-gated potassium channel; Potassium voltage gated channel protein Shaw;description_source=UniProtKB/TrEMBL;description_source_acc=A0A068XVE7;
Eoli_000323800	Uncharacterized conserved protein;description_source=UniProtKB/TrEMBL;description_source_acc=A0A068XZE7; BLOC-1-related complex subunit 8;
Eoli_000324100	Lon protease homolog, mitochondrial;description_source=UniProtKB/TrEMBL;description_source_acc=A0A068Y1B0; Lon protease homologue%2C chloroplastic/mitochondrial;
Eoli_000324200	Diagnostic antigen gp50;description_source=UniProtKB/TrEMBL;description_source_acc=A0A068Y299;
Eoli_000324500	biotype=protein_coding; Tumor protein p53-inducible protein 11;
Eoli_000324600	G2:M phase specific E3 ubiquitin protein ligase;description_source=UniProtKB/TrEMBL;description_source_acc=A0A068XV42; Extended PHD (ePHD) domain;
Eoli_000324700	biotype=protein_coding;
Eoli_000324800	biotype=protein_coding; Immunoglobulin-like domain superfamily;
Eoli_000324900	Phospholipase DDHD1;description_source=UniProtKB/TrEMBL;description_source_acc=A0A068XVF9; DDHD domain;
Eoli_000325000	Coiled coil domain containing protein 61;description_source=UniProtKB/TrEMBL;description_source_acc=A0A068XZF9;
Eoli_000325100	Tubulin specific chaperone E;description_source=UniProtKB/TrEMBL;description_source_acc=A0A068XV48; CAP Gly-rich domain superfamily;
Eoli_000325200	N4 Beta N acetylglucosaminyl L asparaginase;description_source=UniProtKB/TrEMBL;description_source_acc=A0A068Y1B8; Nucleophile aminohydrolases%2C N-terminal;
Eoli_000325300	Expressed conserved protein;description_source=UniProtKB/TrEMBL;description_source_acc=A0A068Y2B1;
Eoli_000325400	Tegumental antigen;description_source=UniProtKB/TrEMBL;description_source_acc=A0A068XVG4; Dynein light chain superfamily;
Eoli_000325500	Tegumental antilocus tag;description_source=UniProtKB/TrEMBL;description_source_acc=A0A068XZG4; Dynein light chain superfamily;
Eoli_000325600	Serine:threonine protein phosphatase 4;description_source=UniProtKB/TrEMBL;description_source_acc=A0A068XV53; Protein phosphatase 4 core regulatory subunit R2;
Eoli_000325700	Protein MICAL 3;description_source=UniProtKB/TrEMBL;description_source_acc=A0A068Y1C2; Zinc finger%2C LIM-type;
Eoli_000325900	Zinc finger C2H2 superfamily; Zinc finger protein 235;description_source=UniProtKB/TrEMBL;description_source_acc=A0A068Y2B7;
Eoli_000326000	Arf1 5:ArfA family small GTPase;description_source=UniProtKB/TrEMBL;description_source_acc=A0A068XVH1; P-loop containing nucleoside triphosphate hydrolase;
Eoli_000329900	Succinate semialdehyde dehydrogenase;description_source=UniProtKB/TrEMBL;description_source_acc=A0A068XTC5; Aldehyde dehydrogenase%2C glutamic acid active site;
Eoli_000330000	Expressed conserved protein;description_source=UniProtKB/TrEMBL;description_source_acc=A0A068XZP6;
Eoli_000330100	Serine rich adhesin for platelets;description_source=UniProtKB/TrEMBL;description_source_acc=A0A068Y0E7;
Eoli_000330300	Annexin;description_source=UniProtKB/TrEMBL;description_source_acc=A0A068XXM5; Annexin superfamily;
Eoli_000330350	Expressed conserved protein;description_source=UniProtKB/TrEMBL;description_source_acc=A0A068XTD0;
Eoli_000330400	Expressed protein;description_source=UniProtKB/TrEMBL;description_source_acc=A0A068XZQ0;
Eoli_000330700	Annexin;description_source=UniProtKB/TrEMBL;description_source_acc=A0A068Y0F1; Annexin superfamily;
Eoli_000330900	Nervana 2;description_source=UniProtKB/TrEMBL;description_source_acc=A0A068XTM5; Sodium/potassium-transporting ATPase subunit beta superfamily;
Eoli_000331000	WD repeat containing protein 63;description_source=UniProtKB/TrEMBL;description_source_acc=A0A068XXN1; WD40-repeat-containing domain superfamily;
Eoli_000331050	Exportin 1;description_source=UniProtKB/TrEMBL;description_source_acc=A0A068XTD3; Armadillo-type fold;
Eoli_000331100	40S ribosomal protein S8;description_source=UniProtKB/TrEMBL;description_source_acc=A0A068XZQ3; Ribosomal protein S8e/ribosomal biogenesis NSA2;
Eoli_000331200	COP9 signalosome complex subunit 6;description_source=UniProtKB/TrEMBL;description_source_acc=A0A068Y0F5; COP9 signalosome subunit 6;
Eoli_000331300	E3 ubiquitin protein ligase UBR5;description_source=UniProtKB/TrEMBL;description_source_acc=A0A068XTN0; HECT%2C E3 ligase catalytic domain;
Eoli_000331400	Scaffold protein salvador;description_source=UniProtKB/TrEMBL;description_source_acc=A0A068XXN5;
Eoli_000331500	Nucleolar and coiled body phosphoprotein 1;description_source=UniProtKB/TrEMBL;description_source_acc=A0A068XTD8; Srp40/Nopp140;
Eoli_000331600	Heat shock protein 70kD%2C peptide-binding domain superfamily; Heat shock protein kDa;description_source=UniProtKB/TrEMBL;description_source_acc=A0A068XZQ7;
Eoli_000331700	Heat shock protein 70kD%2C peptide-binding domain superfamily; Heat shock protein 70;description_source=UniProtKB/TrEMBL;description_source_acc=A0A068Y0F9;
Eoli_000331800	Phospholipase d3;description_source=UniProtKB/TrEMBL;description_source_acc=A0A068XTN6; PLD-like domain;
Eoli_000331900	Ribosomal protein S30 mitochondrial;description_source=UniProtKB/TrEMBL;description_source_acc=A0A068XXN9; Ribosomal protein L37/S30;
Eoli_000332000	Glyoxylate reductase:hydroxypyruvate reductase;description_source=UniProtKB/TrEMBL;description_source_acc=A0A068XTE4; NAD(P)-binding domain superfamily;
Eoli_000332200	Lysine specific demethylase 5A;description_source=UniProtKB/TrEMBL;description_source_acc=A0A068XZR0; ARID DNA-binding domain superfamily;
Eoli_000332300	RuvB-like helicase;description_source=UniProtKB/TrEMBL;description_source_acc=A0A068Y0G5; RuvB-like helicase 2;
Eoli_000332400	4 Hydroxybutyrate coenzyme A transferase;description_source=UniProtKB/TrEMBL;description_source_acc=A0A068XTP3; Acetyl-CoA hydrolase/transferase%2C C-terminal domain superfamily;
Eoli_000332500	Acetyl coenzyme A hydrolase:transferase;description_source=UniProtKB/TrEMBL;description_source_acc=A0A068XXP4; Acetyl-CoA hydrolase/transferase%2C C-terminal domain superfamily;
Eoli_000332600	Reverse transcriptase domain; RNA directed DNA polymerase reverse transcriptase;description_source=UniProtKB/TrEMBL;description_source_acc=A0A068XTF1;
Eoli_000332700	RNA recognition motif RNP 1;description_source=UniProtKB/TrEMBL;description_source_acc=A0A068XZR3; RNA-binding domain superfamily;
Eoli_000332800	Expressed conserved protein;description_source=UniProtKB/TrEMBL;description_source_acc=A0A068Y0G8;
Eoli_000332900	Bromodomain containing 2;description_source=UniProtKB/TrEMBL;description_source_acc=A0A068XTP8; NET domain superfamily;
Eoli_000333000	Brain tumor protein;description_source=UniProtKB/TrEMBL;description_source_acc=A0A068XXQ0; NHL repeat%2C subgroup;
Eoli_000333100	biotype=protein_coding;
Eoli_000333200	BEN domain; BEN domain;description_source=UniProtKB/TrEMBL;description_source_acc=A0A068XZR7;
Eoli_000333300	Dyslexia susceptibility 1 candidate locus tag 1;description_source=UniProtKB/TrEMBL;description_source_acc=A0A068Y0H4; Tetratricopeptide repeat;
Eoli_000333400	Dbl homology (DH) domain superfamily; RhoGEF domain containing protein;description_source=UniProtKB/TrEMBL;description_source_acc=A0A068XTQ4;
Eoli_000333500	Voltage-dependent channel domain superfamily; Two pore calcium channel protein 1;description_source=UniProtKB/TrEMBL;description_source_acc=A0A068XXQ5;
Eoli_000333600	POC1 centriolar protein A;description_source=UniProtKB/TrEMBL;description_source_acc=A0A068XTG2; WD40-repeat-containing domain superfamily;
Eoli_000333700	Cyclin F box;description_source=UniProtKB/TrEMBL;description_source_acc=A0A068XZR9; F-box-like domain superfamily;
Eoli_000333800	Tubulin polymerization promoting protein family;description_source=UniProtKB/TrEMBL;description_source_acc=A0A068Y0H8; EF-hand domain pair;
Eoli_000333900	Expressed conserved protein;description_source=UniProtKB/TrEMBL;description_source_acc=A0A068XTR0;
Eoli_000334300	Polymerase delta interacting protein 2;description_source=UniProtKB/TrEMBL;description_source_acc=A0A068XZS2; ApaG domain superfamily;
Eoli_000334400	Ubiquitin conjugating enzyme E2 N;description_source=UniProtKB/TrEMBL;description_source_acc=A0A068Y0I2; Ubiquitin-conjugating enzyme%2C active site;
Eoli_000334500	biotype=protein_coding;
Eoli_000334550	Peptidylprolyl isomerase;description_source=UniProtKB/TrEMBL;description_source_acc=A0A068XXR5; Peptidyl-prolyl cis-trans isomerase%2C FKBP-type;
Eoli_000334600	Homeobox protein unc 4;description_source=UniProtKB/TrEMBL;description_source_acc=A0A068XTH3; Homeobox%2C conserved site;
Eoli_000334700	G protein coupled receptor;description_source=UniProtKB/TrEMBL;description_source_acc=A0A068XZS5; GPCR%2C rhodopsin-like%2C 7TM;
Eoli_000334800	biotype=protein_coding;
Eoli_000335000	biotype=protein_coding;
Eoli_000335100	biotype=protein_coding;
Eoli_000335200	biotype=protein_coding;
Eoli_000335500	Expressed protein;description_source=UniProtKB/TrEMBL;description_source_acc=A0A068Y2E3;
Eoli_000335600	biotype=protein_coding;
Eoli_000336200	Expressed protein;description_source=UniProtKB/TrEMBL;description_source_acc=A0A068Y1F5;
Eoli_000337300	Expressed conserved protein;description_source=UniProtKB/TrEMBL;description_source_acc=A0A068XVB1;
Eoli_000337400	Peptidase C19 ubiquitin carboxyl terminal hydrolase 2;description_source=UniProtKB/TrEMBL;description_source_acc=A0A068Y1G5; Papain-like cysteine peptidase superfamily;
Eoli_000337500	Zinc finger A20 type;description_source=UniProtKB/TrEMBL;description_source_acc=A0A068Y2G3; Zinc finger%2C A20-type;
Eoli_000337600	Frizzled cysteine-rich domain superfamily; Smoothened;description_source=UniProtKB/TrEMBL;description_source_acc=A0A068XVM1;
Eoli_000337700	Expressed protein;description_source=UniProtKB/TrEMBL;description_source_acc=A0A068XZM1;
Eoli_000337900	Expressed protein;description_source=UniProtKB/TrEMBL;description_source_acc=A0A068Y1H1;
Eoli_000338000	Expressed conserved protein;description_source=UniProtKB/TrEMBL;description_source_acc=A0A068Y2G7;
[truncated: 6,755 more rows]

## Sheet: S4 conserved_in_cestodesx5
Supplementary table S4. Echinococcus oligarhtrus gene ID specific from cestodes orthology group
Gene_ID	Annotation
Eoli_000007700	biotype=protein_coding; Cadherin conserved site;
Eoli_000007800	PDZ domain containing protein GIPC3;description_source=UniProtKB/TrEMBL;description_source_acc=A0A087W0Q9; PDZ superfamily;
Eoli_000009000	TOG domain; Protein FAM179B;description_source=UniProtKB/TrEMBL;description_source_acc=A0A087VWI3;
Eoli_000009100	Bifunctional coenzyme A synthase;description_source=UniProtKB/TrEMBL;description_source_acc=A0A068Y824; P-loop containing nucleoside triphosphate hydrolase;
Eoli_000010400	ATP dependent RNA helicase DHX34;description_source=UniProtKB/TrEMBL;description_source_acc=A0A068YGD4; P-loop containing nucleoside triphosphate hydrolase;
Eoli_000022600	biotype=protein_coding;
Eoli_000025100	O phospho L seryl tRNASec:L selenocysteinyl tRNA;description_source=UniProtKB/TrEMBL;description_source_acc=A0A087VWJ1; Pyridoxal phosphate-dependent transferase domain 1;
Eoli_000025200	Programmed cell death protein;description_source=UniProtKB/TrEMBL;description_source_acc=A0A087VWY5; EF-Hand 1%2C calcium-binding site;
Eoli_000025600	biotype=protein_coding;
Eoli_000036300	Actin cytoplasmic type 5;description_source=UniProtKB/TrEMBL;description_source_acc=A0A087VX00; Actin/actin-like conserved site;
Eoli_000038300	Leucine rich repeat protein SHOC 2;description_source=UniProtKB/TrEMBL;description_source_acc=A0A087VWU7; Leucine-rich repeat domain superfamily;
Eoli_000039600	Glycosyl transferase%2C family 14; Glycosyltransferase family member;description_source=UniProtKB/TrEMBL;description_source_acc=A0A087VX45;
Eoli_000040000	Ribosomal protein L24;description_source=UniProtKB/TrEMBL;description_source_acc=A0A087VX14; Ribosomal protein L24e/L24 superfamily;
Eoli_000040100	Transcription elongation factor b polypeptide 1;description_source=UniProtKB/TrEMBL;description_source_acc=A0A087VWR0; SKP1 component%2C POZ domain;
Eoli_000040200	BTB:POZ domain containing protein 10;description_source=UniProtKB/TrEMBL;description_source_acc=A0A087VWN7; SKP1/BTB/POZ domain superfamily;
Eoli_000040400	Krueppel factor 10;description_source=UniProtKB/TrEMBL;description_source_acc=A0A087VX18; Zinc finger C2H2 superfamily;
Eoli_000040600	biotype=protein_coding; Protein of unknown function DUF2373;
Eoli_000040700	Adrenodoxin mitochondrial;description_source=UniProtKB/TrEMBL;description_source_acc=A0A087VX56; 2Fe-2S ferredoxin-like superfamily;
Eoli_000040800	Coiled coil domain containing protein 51;description_source=UniProtKB/TrEMBL;description_source_acc=A0A087VWW2; Coiled-coil domain-containing protein 51;
Eoli_000040900	Tubulin alpha 1 chain;description_source=UniProtKB/TrEMBL;description_source_acc=A0A087VX24; Tubulin/FtsZ%2C C-terminal domain superfamily;
Eoli_000041100	Tubulin beta chain;description_source=UniProtKB/TrEMBL;description_source_acc=A0A087VWR6; Tubulin/FtsZ%2C C-terminal domain superfamily;
Eoli_000041200	Annexin;description_source=UniProtKB/TrEMBL;description_source_acc=A0A087VWP5; Annexin superfamily;
Eoli_000041300	Annexin;description_source=UniProtKB/TrEMBL;description_source_acc=A0A087VX61; Annexin superfamily;
Eoli_000041400	DDB1 and CUL4 associated factor 12;description_source=UniProtKB/TrEMBL;description_source_acc=A0A087VWR9; WD40-repeat-containing domain superfamily;
Eoli_000041450	Oligodendrocyte transcription factor 2;description_source=UniProtKB/TrEMBL;description_source_acc=A0A087VX29; Programmed cell death protein 7;
Eoli_000041500	Wd40 repeat;description_source=UniProtKB/TrEMBL;description_source_acc=A0A087VWQ0; WD repeat-containing protein 89;
Eoli_000041600	Myosin regulatory light chain 2 smooth muscle;description_source=UniProtKB/TrEMBL;description_source_acc=A0A087VX66; EF-Hand 1%2C calcium-binding site;
Eoli_000041800	Tubulin tyrosine ligase protein 12;description_source=UniProtKB/TrEMBL;description_source_acc=A0A087VX34; Tubulin--tyrosine ligase-like protein 12;
Eoli_000042100	Expressed conserved protein;description_source=UniProtKB/TrEMBL;description_source_acc=A0A087VWQ4;
Eoli_000042500	Tubulin alpha chain;description_source=UniProtKB/TrEMBL;description_source_acc=A0A087VWS5; Tubulin/FtsZ%2C C-terminal domain superfamily;
Eoli_000042600	Tubulin alpha 3 chain;description_source=UniProtKB/TrEMBL;description_source_acc=A0A087VWQ7; Tubulin/FtsZ%2C C-terminal domain superfamily;
Eoli_000042700	Tubulin alpha chain;description_source=UniProtKB/TrEMBL;description_source_acc=A0A087VX76; Tubulin/FtsZ%2C C-terminal domain superfamily;
Eoli_000042800	Nonaspanin (TM9SF); Transmembrane 9 superfamily member;description_source=UniProtKB/TrEMBL;description_source_acc=A0A087VWY3;
Eoli_000042900	Microtubule associated protein%2C tubulin-binding repeat; Microtubule associated protein 2;description_source=UniProtKB/TrEMBL;description_source_acc=A0A087VX43;
Eoli_000043100	WD repeat containing protein 48;description_source=UniProtKB/TrEMBL;description_source_acc=A0A087VWR1; WD40-repeat-containing domain superfamily;
Eoli_000043200	biotype=protein_coding;
Eoli_000043400	Pancreatic hormone;description_source=UniProtKB/TrEMBL;description_source_acc=A0A087VX47; Pancreatic hormone-like%2C conserved site;
Eoli_000043500	7TM GPCR rhodopsin;description_source=UniProtKB/TrEMBL;description_source_acc=A0A087VWT2; G protein-coupled receptor%2C rhodopsin-like;
Eoli_000043600	50S ribosomal protein L1;description_source=UniProtKB/TrEMBL;description_source_acc=A0A087VWR3; Ribosomal protein L1-like;
Eoli_000043700	biotype=protein_coding;
Eoli_000044000	Glutamate receptor 2;description_source=UniProtKB/TrEMBL;description_source_acc=A0A087VX50; Ionotropic glutamate receptor%2C L-glutamate and glycine-binding domain;
Eoli_000044100	Glutamate receptor 2;description_source=UniProtKB/TrEMBL;description_source_acc=A0A087VWT8; Periplasmic binding protein-like I;
Eoli_000044200	Actin;description_source=UniProtKB/TrEMBL;description_source_acc=A0A087VWR7; Actin%2C conserved site;
Eoli_000044400	biotype=protein_coding;
Eoli_000044900	Clathrin coat assembly protein ap 1;description_source=UniProtKB/TrEMBL;description_source_acc=A0A087VWU2; AP-2 complex subunit mu%2C C-terminal superfamily;
Eoli_000045100	Coiled coil domain containing protein 132;description_source=UniProtKB/TrEMBL;description_source_acc=A0A087VX93; Vacuolar protein sorting-associated protein 54%2C N-terminal;
Eoli_000045300	Insulin IGF relaxin;description_source=UniProtKB/TrEMBL;description_source_acc=A0A087VX60; Insulin-like superfamily;
Eoli_000045400	Expressed protein;description_source=UniProtKB/TrEMBL;description_source_acc=A0A087VWU6;
Eoli_000045500	2-(3-amino-3-carboxypropyl)histidine synthase subunit 1;description_source=UniProtKB/TrEMBL;description_source_acc=A0A087VWS3; Diphthamide synthesis DHP1/DPH2%2C eukaryotes and archaea;
Eoli_000045900	Origin recognition complex subunit 3;description_source=UniProtKB/TrEMBL;description_source_acc=A0A087VWV0; Origin recognition complex%2C subunit 3;
Eoli_000046200	Voltage-dependent channel domain superfamily; Polycystin 2;description_source=UniProtKB/TrEMBL;description_source_acc=A0A0S4MN41;
Eoli_000046500	WD40-repeat-containing domain superfamily; Jnk:sapk associated protein;description_source=UniProtKB/TrEMBL;description_source_acc=A0A087VWS8;
Eoli_000046600	High temperature induced dauer formation protein;description_source=UniProtKB/TrEMBL;description_source_acc=A0A087VXA6; Hid-1/Ecm30;
Eoli_000053400	CLEC16A/TT9; Protein clec16a;description_source=UniProtKB/TrEMBL;description_source_acc=A0A087VXA7;
Eoli_000053500	Expressed conserved protein;description_source=UniProtKB/TrEMBL;description_source_acc=A0A087VWZ4;
Eoli_000053600	biotype=protein_coding;
Eoli_000053700	Expressed conserved protein;description_source=UniProtKB/TrEMBL;description_source_acc=A0A087VXE2;
Eoli_000053900	Acyl protein thioesterase 12;description_source=UniProtKB/TrEMBL;description_source_acc=A0A087VXB2; Alpha/Beta hydrolase fold;
Eoli_000054300	Concanavalin A-like lectin/glucanase domain superfamily; Cj cadherin;description_source=UniProtKB/TrEMBL;description_source_acc=A0A087VXB7;
Eoli_000054400	Coiled coil domain containing protein 37;description_source=UniProtKB/TrEMBL;description_source_acc=A0A087VX05; Domain of unknown function DUF4200;
Eoli_000054500	Expressed conserved protein;description_source=UniProtKB/TrEMBL;description_source_acc=A0A087VWX7;
Eoli_000054900	Expressed conserved protein;description_source=UniProtKB/TrEMBL;description_source_acc=A0A087VX10;
Eoli_000055100	Expressed protein;description_source=UniProtKB/TrEMBL;description_source_acc=A0A087VWY1;
Eoli_000055300	biotype=protein_coding;
Eoli_000055400	DnaJ subfamily C 6;description_source=UniProtKB/TrEMBL;description_source_acc=A0A087VXC5; Chaperone J-domain superfamily;
Eoli_000055900	Protein quaking;description_source=UniProtKB/TrEMBL;description_source_acc=A0A087VXC9; K Homology domain%2C type 1 superfamily;
Eoli_000056100	FERM central domain;description_source=UniProtKB/TrEMBL;description_source_acc=A0A087VX22; Kindlin/fermitin;
Eoli_000056300	Adenylosuccinate lyase;description_source=UniProtKB/TrEMBL;description_source_acc=A0A087VXG3; Fumarase/histidase%2C N-terminal;
Eoli_000056500	Cadherin conserved site; Protocadherin 9;description_source=UniProtKB/TrEMBL;description_source_acc=A0A087VXD3;
Eoli_000056800	Transcription factor iib;description_source=UniProtKB/TrEMBL;description_source_acc=A0A087VX89; Cilia/flagella-associated protein 20/WDR90/C3orf67;
Eoli_000056900	Bone morpholocus tagtic protein antagonist noggin;description_source=UniProtKB/TrEMBL;description_source_acc=A0A087VXD9; Cystine-knot cytokine;
Eoli_000057200	Leucine-rich repeat domain superfamily; Protein zyg;description_source=UniProtKB/TrEMBL;description_source_acc=A0A087VX03;
Eoli_000057300	RBR-type E3 ubiquitin transferase;description_source=UniProtKB/TrEMBL;description_source_acc=A0A087VXH3; E3 ubiquitin ligase RBR family;
Eoli_000057700	Prominin; Prominin protein;description_source=UniProtKB/TrEMBL;description_source_acc=A0A087VX08;
Eoli_000057900	Nodal modulator 1;description_source=UniProtKB/TrEMBL;description_source_acc=A0A087VX99; Carbohydrate-binding-like fold;
Eoli_000058000	Translationally controlled tumor protein;description_source=UniProtKB/TrEMBL;description_source_acc=A0A087VXE6; Translationally controlled tumour protein (TCTP) domain;
Eoli_000058100	Receptor type tyrosine protein phosphatase;description_source=UniProtKB/TrEMBL;description_source_acc=A0A087VX41; Immunoglobulin-like domain superfamily;
Eoli_000058200	Rna exonuclease 1;description_source=UniProtKB/TrEMBL;description_source_acc=A0A087VX13; Ribonuclease H superfamily;
Eoli_000058300	Expressed conserved protein;description_source=UniProtKB/TrEMBL;description_source_acc=A0A087VXH9;
Eoli_000058500	Expressed conserved protein;description_source=UniProtKB/TrEMBL;description_source_acc=A0A087VXF1; PH-like domain superfamily;
Eoli_000058700	Nuclear pore complex protein Nup188;description_source=UniProtKB/TrEMBL;description_source_acc=A0A087VX20;
Eoli_000058800	Mitochondrial processing peptidase;description_source=UniProtKB/TrEMBL;description_source_acc=A0A087VXI4; Mitochondrial-processing peptidase subunit alpha;
Eoli_000058900	Timeless C-terminal; Timeless;description_source=UniProtKB/TrEMBL;description_source_acc=A0A087VXA9;
Eoli_000059100	Related to multifunctional cyclin dependent;description_source=UniProtKB/TrEMBL;description_source_acc=A0A087VX51; Glycerophosphodiester phosphodiesterase Gde1;
Eoli_000059200	biotype=protein_coding;
Eoli_000059400	Pikachurin;description_source=UniProtKB/TrEMBL;description_source_acc=A0A087VXB4; Concanavalin A-like lectin/glucanase domain superfamily;
Eoli_000059500	Glycoside hydrolase subgroup catalytic core;description_source=UniProtKB/TrEMBL;description_source_acc=A0A087VXG1; Glycoside hydrolase%2C family 5%2C conserved site;
Eoli_000059800	Tegumental protein;description_source=UniProtKB/TrEMBL;description_source_acc=A0A087VXJ4; EF-Hand 1%2C calcium-binding site;
Eoli_000060000	Mitochondrial ribosomal protein L38;description_source=UniProtKB/TrEMBL;description_source_acc=A0A087VX62; PEBP-like superfamily;
Eoli_000060100	Stomatin;description_source=UniProtKB/TrEMBL;description_source_acc=A0A087VX36; SCP2 sterol-binding domain superfamily;
Eoli_000060200	FUN14 domain containing protein 1;description_source=UniProtKB/TrEMBL;description_source_acc=A0A087VXJ9; FUN14;
Eoli_000060400	Dual specificity protein phosphatase 16;description_source=UniProtKB/TrEMBL;description_source_acc=A0A087VXH0; Rhodanese-like domain superfamily;
Eoli_000060700	Protein tyrosine kinase;description_source=UniProtKB/TrEMBL;description_source_acc=A0A087VXK3; Focal adhesion kinase%2C targeting (FAT) domain superfamily;
Eoli_000061100	Cyclic nucleotide gated cation channel;description_source=UniProtKB/TrEMBL;description_source_acc=A0A087VX48; Cyclic nucleotide-binding-like;
Eoli_000061600	Discoidin domain containing receptor 2;description_source=UniProtKB/TrEMBL;description_source_acc=A0A087VXD7; Epithelial discoidin domain-containing receptor 1;
Eoli_000061700	Expressed conserved protein;description_source=UniProtKB/TrEMBL;description_source_acc=A0A087VXI1;
Eoli_000062000	Expressed conserved protein;description_source=UniProtKB/TrEMBL;description_source_acc=A0A087VXL2;
Eoli_000062100	Cyclin t1;description_source=UniProtKB/TrEMBL;description_source_acc=A0A087VXE4; Cyclin-like superfamily;
Eoli_000062300	Proteasome subunit beta type;description_source=UniProtKB/TrEMBL;description_source_acc=A0A087VXI5; Proteasome subunit beta 7;
Eoli_000062400	Pdz domain containing protein;description_source=UniProtKB/TrEMBL;description_source_acc=A0A087VX82; PDZ superfamily;
Eoli_000062500	Sodium/hydrogen exchanger;description_source=UniProtKB/TrEMBL;description_source_acc=A0A087VX59; Cation/H+ exchanger%2C CPA1 family;
Eoli_000062600	Sodium/hydrogen exchanger;description_source=UniProtKB/TrEMBL;description_source_acc=A0A087VXL8; Cation/H+ exchanger%2C CPA1 family;
Eoli_000062700	biotype=protein_coding;
Eoli_000062800	Protection of telomeres protein 1;description_source=UniProtKB/TrEMBL;description_source_acc=A0A087VXJ1; Protection of telomeres protein 1%2C ssDNA-binding domain;
Eoli_000063000	Wd40 repeat;description_source=UniProtKB/TrEMBL;description_source_acc=A0A087VX65; WD40-repeat-containing domain superfamily;
Eoli_000063100	Autophagy protein 5;description_source=UniProtKB/TrEMBL;description_source_acc=A0A087VXM2; Autophagy-related protein 5;
Eoli_000063400	RNA binding protein fox 1 3;description_source=UniProtKB/TrEMBL;description_source_acc=A0A087VX94; RNA-binding domain superfamily;
Eoli_000063500	Dyskeratosis congenita 1 dyskerin;description_source=UniProtKB/TrEMBL;description_source_acc=A0A087VX70; tRNA pseudouridylate synthase B%2C C-terminal;
Eoli_000063610	RAD50 interacting protein 1;description_source=UniProtKB/TrEMBL;description_source_acc=A0A087VXF8; RINT-1/Tip20;
Eoli_000063800	Importin 5;description_source=UniProtKB/TrEMBL;description_source_acc=A0A087VXA0; TOG domain;
Eoli_000064400	Histidine kinase;description_source=UniProtKB/TrEMBL;description_source_acc=A0A087VXA4;
Eoli_000064500	Importin subunit alpha;description_source=UniProtKB/TrEMBL;description_source_acc=A0A087VX81; Importin-alpha%2C importin-beta-binding domain superfamily;
Eoli_000064700	Histidine acid phosphatase%2C VIP1 family; Inositol hexakisphosphate and diphosphoinositol-pentakisphosphate kinase;description_source=UniProtKB/TrEMBL;description_source_acc=A0A087VXH2;
Eoli_000065000	Probable glucosamine 6 phosphate;description_source=UniProtKB/TrEMBL;description_source_acc=A0A087VXL0; Glucosamine 6-phosphate N-acetyltransferase;
Eoli_000065100	Sestrin 1;description_source=UniProtKB/TrEMBL;description_source_acc=A0A087VXB0; AhpD-like;
Eoli_000065400	Expressed conserved protein;description_source=UniProtKB/TrEMBL;description_source_acc=A0A087VXH6; DNA/RNA-binding protein Alba-like;
Eoli_000065450	AP complex subunit sigma;description_source=UniProtKB/TrEMBL;description_source_acc=A0A087VXL4; AP-2 complex subunit sigma;
Eoli_000065500	5' 3' exoribonuclease 2;description_source=UniProtKB/TrEMBL;description_source_acc=A0A087VXB5; 5'-3' exoribonuclease;
Eoli_000065800	Papain-like cysteine peptidase superfamily; Ubiquitin carboxyl terminal hydrolase 4;description_source=UniProtKB/TrEMBL;description_source_acc=A0A087VXP9;
Eoli_000065900	Riboflavin transporter 2 A;description_source=UniProtKB/TrEMBL;description_source_acc=A0A087VXI2; Solute carrier family 52%2C riboflavin transporter;
Eoli_000066000	Riboflavin transporter 2;description_source=UniProtKB/TrEMBL;description_source_acc=A0A087VXL7; Solute carrier family 52%2C riboflavin transporter;
Eoli_000066300	biotype=protein_coding; Elongator complex protein 5;
Eoli_000066400	Transcription and mRNA export factor ENY2;description_source=UniProtKB/TrEMBL;description_source_acc=A0A087VXI7; Transcription factor EnY2 superfamily;
Eoli_000066600	AMME syndrome candidate locus tag 1 protein;description_source=UniProtKB/TrEMBL;description_source_acc=A0A087VXM3; AMMECR1 domain superfamily;
Eoli_000066700	Pyridoxal dependent decarboxylase;description_source=UniProtKB/TrEMBL;description_source_acc=A0A087VXC6; Pyridoxal phosphate-dependent transferase;
Eoli_000067000	Disks large 1;description_source=UniProtKB/TrEMBL;description_source_acc=A0A087VXJ2; L27 domain superfamily;
Eoli_000067100	Fibronectin type III;description_source=UniProtKB/TrEMBL;description_source_acc=A0A087VXM6; Fibronectin type III superfamily;
Eoli_000067200	WD repeat containing protein 82;description_source=UniProtKB/TrEMBL;description_source_acc=A0A087VXD0; WD repeat-containing protein 82;
Eoli_000067300	Sugar transporter;description_source=UniProtKB/TrEMBL;description_source_acc=A0A087VXA8; Asteroid;
Eoli_000067400	Expressed conserved protein;description_source=UniProtKB/TrEMBL;description_source_acc=A0A087VXR2; Asteroid;
Eoli_000067500	Serine:threonine protein kinase 3;description_source=UniProtKB/TrEMBL;description_source_acc=A0A087VXJ7; Mst1 SARAH domain;
Eoli_000067600	Rho associated protein kinase 1;description_source=UniProtKB/TrEMBL;description_source_acc=A0A087VXN0; Rho-associated protein kinase LET-502;
Eoli_000067900	T cell transcription factor 4 long C terminal;description_source=UniProtKB/TrEMBL;description_source_acc=A0A087VXB3; High mobility group box domain superfamily;
Eoli_000068300	biotype=protein_coding; TRAF-like;
Eoli_000068700	Eukaryotic translation initiation factor 3;description_source=UniProtKB/TrEMBL;description_source_acc=A0A087VXK7; MPN domain;
Eoli_000068900	DEAD Asp Glu Ala Asp box polypeptide 21;description_source=UniProtKB/TrEMBL;description_source_acc=A0A087VXE8; RNA-binding domain superfamily;
Eoli_000069100	Adenine phosphoribosyltransferase;description_source=UniProtKB/TrEMBL;description_source_acc=A0A087VXC3; Phosphoribosyltransferase-like;
Eoli_000069200	Expressed conserved protein;description_source=UniProtKB/TrEMBL;description_source_acc=A0A087VXS5; Glutamate-rich protein 2;
Eoli_000069500	Tryptophan hydroxylase;description_source=UniProtKB/TrEMBL;description_source_acc=A0A087VXS8; Aromatic amino acid hydroxylase superfamily;
Eoli_000069800	biotype=protein_coding; Sperm-tail PG-rich repeat;
Eoli_000070300	Expressed conserved protein;description_source=UniProtKB/TrEMBL;description_source_acc=A0A087VXT3; Cyclin-dependent kinase inhibitor;
Eoli_000070400	Mitochondrial inner membrane translocase complex subunit Tim21;description_source=UniProtKB/TrEMBL;description_source_acc=A0A087VXM4; Tim21 IMS domain superfamily;
Eoli_000070500	p53 induced protein;description_source=UniProtKB/TrEMBL;description_source_acc=A0A087VXQ6; P53-induced protein;
Eoli_000070600	Rna binding protein musashi;description_source=UniProtKB/TrEMBL;description_source_acc=A0A087VXG2; RNA-binding domain superfamily;
Eoli_000070700	Mitochondrial ribosomal protein l23;description_source=UniProtKB/TrEMBL;description_source_acc=A0A087VXE1; Ribosomal protein L25/L23;
Eoli_000070900	Dro:myosuppressin receptor;description_source=UniProtKB/TrEMBL;description_source_acc=A0A087VXM9; 7TM GPCR%2C serpentine receptor class w (Srw);
Eoli_000071300	Dynein light chain;description_source=UniProtKB/TrEMBL;description_source_acc=A0A087VXE7; Dynein light chain superfamily;
Eoli_000071800	Dynein intermediate chain;description_source=UniProtKB/TrEMBL;description_source_acc=A0A087VXH1; P-loop containing nucleoside triphosphate hydrolase;
Eoli_000072600	biotype=protein_coding;
Eoli_000072700	Expressed conserved protein;description_source=UniProtKB/TrEMBL;description_source_acc=A0A087VXF9;
Eoli_000072900	Expressed protein;description_source=UniProtKB/TrEMBL;description_source_acc=A0A087VXP3;
Eoli_000073000	Expressed conserved protein;description_source=UniProtKB/TrEMBL;description_source_acc=A0A087VXS6;
Eoli_000073300	biotype=protein_coding;
Eoli_000073500	biotype=protein_coding;
Eoli_000073700	Small GTPase Ras dva 3;description_source=UniProtKB/TrEMBL;description_source_acc=A0A087VXI6; P-loop containing nucleoside triphosphate hydrolase;
Eoli_000074100	Nucleolin;description_source=UniProtKB/TrEMBL;description_source_acc=A0A087VXT4; RNA-binding domain superfamily;
Eoli_000074200	biotype=protein_coding;
Eoli_000074300	Dynein light chain;description_source=UniProtKB/TrEMBL;description_source_acc=A0A087VXH7; Tctex-1-like superfamily;
Eoli_000074400	Ankyrin repeat domain containing protein 39;description_source=UniProtKB/TrEMBL;description_source_acc=A0A087VXV8; Ankyrin repeat-containing domain superfamily;
Eoli_000074500	Cytochrome b-c1 complex subunit 7;description_source=UniProtKB/TrEMBL;description_source_acc=A0A087VXQ9; Cytochrome b-c1 complex subunit 7 superfamily;
Eoli_000075000	GAS2 protein 3;description_source=UniProtKB/TrEMBL;description_source_acc=A0A087VXI3; CH domain superfamily;
Eoli_000075200	Peptidyl prolyl cis trans isomerase FKBP5;description_source=UniProtKB/TrEMBL;description_source_acc=A0A087VXR4; Tetratricopeptide repeat;
Eoli_000075300	biotype=protein_coding; ER membrane protein complex subunit 7;
Eoli_000075600	Alpha tubulin N acetyltransferase;description_source=UniProtKB/TrEMBL;description_source_acc=A0A087VXW4; Alpha-tubulin N-acetyltransferase;
Eoli_000075700	Coenzyme q10 biosynthesis protein;description_source=UniProtKB/TrEMBL;description_source_acc=A0A087VXR9; Ubiquinone biosynthesis protein Coq7;
Eoli_000075800	Receptor protein-tyrosine kinase;description_source=UniProtKB/TrEMBL;description_source_acc=A0A087VXU7; Receptor L-domain superfamily;
Eoli_000075900	K Homology domain%2C type 1 superfamily; Protein bicaudal C 1;description_source=UniProtKB/TrEMBL;description_source_acc=A0A087VXK6;
Eoli_000076000	biotype=protein_coding;
Eoli_000076400	Guanine nucleotide exchange factor;description_source=UniProtKB/TrEMBL;description_source_acc=A0A087VXV0; Dbl homology (DH) domain superfamily;
Eoli_000076500	biotype=protein_coding; Membrane-spanning 4-domains subfamily A;
Eoli_000076600	P-loop containing nucleoside triphosphate hydrolase; ATPase family AAA domain containing protein 1 B;description_source=UniProtKB/TrEMBL;description_source_acc=A0A087VXJ8;
Eoli_000077000	Cyclin g associated kinase;description_source=UniProtKB/TrEMBL;description_source_acc=A0A087VXL6; Chaperone J-domain superfamily;
Eoli_000077100	Allatostatin A receptor;description_source=UniProtKB/TrEMBL;description_source_acc=A0A087VXK4; GPCR%2C rhodopsin-like%2C 7TM;
Eoli_000077200	Mitochondrial substrate solute carrier;description_source=UniProtKB/TrEMBL;description_source_acc=A0A087VXY0; Solute carrier family 25 member 46;
Eoli_000078100	Domain of unknown function DUF4503; biotype=protein_coding;
Eoli_000078600	DNA-(apurinic or apyrimidinic site) lyase;description_source=UniProtKB/TrEMBL;description_source_acc=A0A087VXZ0; Endonuclease/exonuclease/phosphatase superfamily;
Eoli_000078800	AMP-binding%2C conserved site; Long chain fatty acid coenzyme A ligase 5;description_source=UniProtKB/TrEMBL;description_source_acc=A0A087VXW2;
Eoli_000079000	Phospholipid-transporting ATPase;description_source=UniProtKB/TrEMBL;description_source_acc=A0A087VXM0; HAD-like superfamily;
Eoli_000079200	Retinol dehydrogenase 11;description_source=UniProtKB/TrEMBL;description_source_acc=A0A087VXU9; NAD(P)-binding domain superfamily;
Eoli_000079400	biotype=protein_coding;
Eoli_000080400	GTP binding protein Di Ras2;description_source=UniProtKB/TrEMBL;description_source_acc=A0A087VXX6; P-loop containing nucleoside triphosphate hydrolase;
Eoli_000080500	Nucleolin;description_source=UniProtKB/TrEMBL;description_source_acc=A0A087VXP5; RNA-binding domain superfamily;
Eoli_000080600	Solute carrier family 12;description_source=UniProtKB/TrEMBL;description_source_acc=A0A087VXN7; SLC12A transporter%2C C-terminal;
Eoli_000080700	Long chain fatty acid transport protein 4;description_source=UniProtKB/TrEMBL;description_source_acc=A0A087VY16; AMP-binding%2C conserved site;
Eoli_000083200	Vacuolar protein sorting-associated protein 35;description_source=UniProtKB/TrEMBL;description_source_acc=A0A087VXQ3; Vacuolar protein sorting-associated protein 35;
Eoli_000083600	Sterile alpha motif SAM;description_source=UniProtKB/TrEMBL;description_source_acc=A0A087VXR6; Ankyrin repeat-containing domain superfamily;
Eoli_000083700	Rna binding protein musashi;description_source=UniProtKB/TrEMBL;description_source_acc=A0A087VXQ8; RNA-binding domain superfamily;
Eoli_000083800	AP-3 complex subunit delta;description_source=UniProtKB/TrEMBL;description_source_acc=A0A087VY40; Adaptor protein complex AP-3%2C delta subunit;
Eoli_000083900	Heterolocus tagous nuclear ribonucleoprotein;description_source=UniProtKB/TrEMBL;description_source_acc=A0A087VXY3; RNA-binding domain superfamily;
Eoli_000084000	Minor histocompatibility antigen H13;description_source=UniProtKB/TrEMBL;description_source_acc=A0A087VY03; Peptidase A22B%2C signal peptide peptidase;
Eoli_000084100	DNA methylase N 6 adenine specific;description_source=UniProtKB/TrEMBL;description_source_acc=A0A087VXS1;
Eoli_000085100	Coiled coil domain containing protein 164;description_source=UniProtKB/TrEMBL;description_source_acc=A0A087VXS3; Dynein regulatory complex protein 1%2C C-terminal;
Eoli_000085200	Dicer 1;description_source=UniProtKB/TrEMBL;description_source_acc=A0A087VY51; Ribonuclease III%2C endonuclease domain superfamily;
Eoli_000085300	Transmembrane protein 39a;description_source=UniProtKB/TrEMBL;description_source_acc=A0A087VY08; Uncharacterised protein family TMEM39;
Eoli_000085500	Expressed conserved protein;description_source=UniProtKB/TrEMBL;description_source_acc=A0A087VXT6;
Eoli_000085700	Frizzled 10;description_source=UniProtKB/TrEMBL;description_source_acc=A0A087VY56; Frizzled cysteine-rich domain superfamily;
Eoli_000086300	Fras1 related extracellular matrix protein;description_source=UniProtKB/TrEMBL;description_source_acc=A0A087VY23; WD40-repeat-containing domain superfamily;
Eoli_000086400	DEAD box ATP dependent RNA helicase 13;description_source=UniProtKB/TrEMBL;description_source_acc=A0A087VY37; P-loop containing nucleoside triphosphate hydrolase;
Eoli_000086500	Eukaryotic translation initiation factor 4b:4h;description_source=UniProtKB/TrEMBL;description_source_acc=A0A087VXU5; RNA-binding domain superfamily;
Eoli_000086550	Leucine rich repeat;description_source=UniProtKB/TrEMBL;description_source_acc=A0A087VXU0; Protein C21orf2;
Eoli_000086600	Protein sarah;description_source=UniProtKB/TrEMBL;description_source_acc=A0A087VY67; RNA-binding domain superfamily;
Eoli_000086700	Ribosome biolocus tagsis protein brx1;description_source=UniProtKB/TrEMBL;description_source_acc=A0A087VY31; Ribosome biogenesis protein BRX1;
Eoli_000087000	biotype=protein_coding;
Eoli_000087600	Tom1 protein 2;description_source=UniProtKB/TrEMBL;description_source_acc=A0A087VYD3; GAT domain superfamily;
Eoli_000087700	Wd40 repeat;description_source=UniProtKB/TrEMBL;description_source_acc=A0A087VY64; Dynein assembly factor 3%2C axonemal;
Eoli_000087800	Expressed protein;description_source=UniProtKB/TrEMBL;description_source_acc=A0A087VY80;
Eoli_000087900	Expressed conserved protein;description_source=UniProtKB/TrEMBL;description_source_acc=A0A087VXY9;
Eoli_000088200	Marvel containing potential lipid;description_source=UniProtKB/TrEMBL;description_source_acc=A0A087VY68; Marvel domain;
Eoli_000088300	Heterolocus tagous nuclear ribonucleoprotein C;description_source=UniProtKB/TrEMBL;description_source_acc=A0A087VY84; RNA-binding domain superfamily;
Eoli_000088500	Diacylglycerol kinase;description_source=UniProtKB/TrEMBL;description_source_acc=A0A087VXZ4; Diacylglycerol kinase;
Eoli_000088700	Transcription and mRNA export factor ENY2;description_source=UniProtKB/TrEMBL;description_source_acc=A0A087VYE3; Transcription factor EnY2 superfamily;
Eoli_000088800	Hepatocyte nuclear factor 4 alpha;description_source=UniProtKB/TrEMBL;description_source_acc=A0A087VY71; Nuclear hormone receptor-like domain superfamily;
Eoli_000089200	Arsenite resistance protein 2;description_source=UniProtKB/TrEMBL;description_source_acc=A0A087VXX4; Protein of unknown function DUF3546;
Eoli_000089300	Bone morpholocus tagtic protein antagonist noggin;description_source=UniProtKB/TrEMBL;description_source_acc=A0A087VYE9; Cystine-knot cytokine;
Eoli_000089400	DNA directed RNA polymerase II subunit;description_source=UniProtKB/TrEMBL;description_source_acc=A0A087VY75; Rpb4/RPC9 superfamily;
Eoli_000089500	biotype=protein_coding;
Eoli_000089800	Casein kinase I delta;description_source=UniProtKB/TrEMBL;description_source_acc=A0A087VYF4; Protein kinase-like domain superfamily;
Eoli_000090100	Mitochondrial pyruvate carrier;description_source=UniProtKB/TrEMBL;description_source_acc=A0A087VY04; Mitochondrial pyruvate carrier;
Eoli_000090300	Transmembrane protein 184A;description_source=UniProtKB/TrEMBL;description_source_acc=A0A087VXX9; Organic solute transporter subunit alpha/Transmembrane protein 184;
Eoli_000090400	Immunoglobulin-like domain superfamily; Pro neuregulin 2 membrane bound;description_source=UniProtKB/TrEMBL;description_source_acc=A0A087VYF8;
Eoli_000090500	Reticulon 4 interacting protein 1;description_source=UniProtKB/TrEMBL;description_source_acc=A0A087VY81; NAD(P)-binding domain superfamily;
Eoli_000090600	biotype=protein_coding; Enkurin domain;
Eoli_000090700	Expressed conserved protein;description_source=UniProtKB/TrEMBL;description_source_acc=A0A087VY07;
Eoli_000091000	Bystin;description_source=UniProtKB/TrEMBL;description_source_acc=A0A087VY85; Bystin;
Eoli_000091200	SNF2-like%2C N-terminal domain superfamily; TATA binding protein associated factor 172;description_source=UniProtKB/TrEMBL;description_source_acc=A0A087VYA0;
Eoli_000091500	RNA and export factor binding protein 2;description_source=UniProtKB/TrEMBL;description_source_acc=A0A087VYG7; RNA-binding domain superfamily;
Eoli_000091700	Cytochrome b c1 complex subunit 2;description_source=UniProtKB/TrEMBL;description_source_acc=A0A087VYA3; Peptidase M16%2C N-terminal;
Eoli_000091800	mRNA binding protein;description_source=UniProtKB/TrEMBL;description_source_acc=A0A087VY13; Hyaluronan/mRNA-binding protein;
Eoli_000092400	Somatotropin hormone;description_source=UniProtKB/TrEMBL;description_source_acc=A0A087VXY8;
Eoli_000092500	Metaxin 1;description_source=UniProtKB/TrEMBL;description_source_acc=A0A087VYH0; Glutathione S-transferase%2C C-terminal domain superfamily;
Eoli_000092800	Transaldolase;description_source=UniProtKB/TrEMBL;description_source_acc=A0A087VYA8; Transaldolase%2C active site;
Eoli_000092900	Nuclear pore complex protein nup155;description_source=UniProtKB/TrEMBL;description_source_acc=A0A087VY19; Nucleoporin%2C Nup133/Nup155-like%2C N-terminal;
Eoli_000093100	FMRFamide activated amiloride sensitive sodium;description_source=UniProtKB/TrEMBL;description_source_acc=A0A087VYH5; Epithelial sodium channel;
Eoli_000093200	EF HAND 1 calcium binding site;description_source=UniProtKB/TrEMBL;description_source_acc=A0A087VY96; EF-Hand 1%2C calcium-binding site;
Eoli_000093300	Protein FAM60A;description_source=UniProtKB/TrEMBL;description_source_acc=A0A087VYB2; SIN3-HDAC complex-associated factor;
Eoli_000093400	biotype=protein_coding; Glycosyltransferase family 92;
Eoli_000093700	Ubiquitin conjugating enzyme E2 D2;description_source=UniProtKB/TrEMBL;description_source_acc=A0A087VYI0; Ubiquitin-conjugating enzyme%2C active site;
Eoli_000093800	Expressed protein;description_source=UniProtKB/TrEMBL;description_source_acc=A0A087VY99;
Eoli_000093900	FERM superfamily%2C second domain; SPRY domain containing protein;description_source=UniProtKB/TrEMBL;description_source_acc=A0A087VYB7;
Eoli_000094300	60S ribosomal protein L10;description_source=UniProtKB/TrEMBL;description_source_acc=A0A087VYA4; Ribosomal protein L10e/L16 superfamily;
Eoli_000094400	Dolichyl-diphosphooligosaccharide--protein glycosyltransferase subunit DAD1;description_source=UniProtKB/TrEMBL;description_source_acc=A0A087VYC1; DAD/Ost2;
Eoli_000094600	Protein disulfide-isomerase;description_source=UniProtKB/TrEMBL;description_source_acc=A0A087VY02; Thioredoxin-like superfamily;
Eoli_000094700	Phosducin protein 3;description_source=UniProtKB/TrEMBL;description_source_acc=A0A087VYI9; Thioredoxin-like superfamily;
Eoli_000094900	Low density lipoprotein receptor protein;description_source=UniProtKB/TrEMBL;description_source_acc=A0A087VYC5; LDL receptor-like superfamily;
Eoli_000095100	Arginyl tRNA synthetase;description_source=UniProtKB/TrEMBL;description_source_acc=A0A087VY06; Arginyl-tRNA synthetase%2C catalytic core domain;
Eoli_000095150	Tyrosine-protein kinase ephrin type A/B receptor-like; biotype=protein_coding;
Eoli_000095300	Expressed conserved protein;description_source=UniProtKB/TrEMBL;description_source_acc=A0A087VYC9;
Eoli_000095500	Polymerase delta interacting protein 3;description_source=UniProtKB/TrEMBL;description_source_acc=A0A087VY09; RNA-binding domain superfamily;
Eoli_000095700	Ubiquitinyl hydrolase 1;description_source=UniProtKB/TrEMBL;description_source_acc=A0A087VYJ9; Papain-like cysteine peptidase superfamily;
Eoli_000095850	Crossover junction endonuclease EME1;description_source=UniProtKB/TrEMBL;description_source_acc=A0A087VYD2; Mms4/EME1/EME2;
Eoli_000096100	Vacuolar protein sorting protein 36; XK-related protein;description_source=UniProtKB/TrEMBL;description_source_acc=A0A087VYK4;
Eoli_000096300	Mitochondrial glutamate carrier protein;description_source=UniProtKB/TrEMBL;description_source_acc=A0A087VYD7; Mitochondrial carrier domain superfamily;
Eoli_000096700	Tetratricopeptide repeat protein 39B;description_source=UniProtKB/TrEMBL;description_source_acc=A0A087VYC3; Inclusion body clearance protein Iml2/Tetratricopeptide repeat protein 39;
Eoli_000096900	Tubulin polymerization promoting protein family;description_source=UniProtKB/TrEMBL;description_source_acc=A0A087VY44; EF-hand domain pair;
Eoli_000097000	biotype=protein_coding;
Eoli_000097200	Expressed conserved protein;description_source=UniProtKB/TrEMBL;description_source_acc=A0A087VYC7;
Eoli_000097300	Hypothetical transcript;description_source=UniProtKB/TrEMBL;description_source_acc=A0A087VYE7;
Eoli_000097500	Polyu specific endoribonuclease;description_source=UniProtKB/TrEMBL;description_source_acc=A0A087VY26; Endoribonuclease EndoU-like;
Eoli_000097600	Alpha-mannosidase;description_source=UniProtKB/TrEMBL;description_source_acc=A0A087VYL7; Glycoside hydrolase family 38%2C central domain superfamily;
Eoli_000097800	Glutamine:fructose 6 phosphate aminotransferase;description_source=UniProtKB/TrEMBL;description_source_acc=A0A087VYF2; GlmS/FrlB%2C SIS domain 2;
Eoli_000097900	DEAD box ATP dependent RNA helicase;description_source=UniProtKB/TrEMBL;description_source_acc=A0A087VY49; P-loop containing nucleoside triphosphate hydrolase;
Eoli_000098300	Galactosylgalactosylxylosylprotein 3-beta-glucuronosyltransferase;description_source=UniProtKB/TrEMBL;description_source_acc=A0A087VYF7; Nucleotide-diphospho-sugar transferases;
Eoli_000098600	Deoxyribodipyrimidine photo lyase;description_source=UniProtKB/TrEMBL;description_source_acc=A0A087VY33; Cryptochrome/photolyase%2C N-terminal domain superfamily;
Eoli_000098700	Tumor protein p63;description_source=UniProtKB/TrEMBL;description_source_acc=A0A087VYM5; p53/RUNT-type transcription factor%2C DNA-binding domain superfamily;
Eoli_000099100	Expressed protein;description_source=UniProtKB/TrEMBL;description_source_acc=A0A087VY36; Chloride channel CLIC-like;
Eoli_000099300	TPR repeat containing protein YDR161W;description_source=UniProtKB/TrEMBL;description_source_acc=A0A087VYE4; Tetratricopeptide repeat;
Eoli_000099400	Anaphase-promoting complex subunit 1; Anaphase promoting complex subunit 1;description_source=UniProtKB/TrEMBL;description_source_acc=A0A087VYG6;
Eoli_000099700	Epidermal growth factor receptor kinase;description_source=UniProtKB/TrEMBL;description_source_acc=A0A087VYN4; SH3-like domain superfamily;
Eoli_000099800	Splicing factor arginine:serine rich;description_source=UniProtKB/TrEMBL;description_source_acc=A0A087VYE8; RNA-binding domain superfamily;
Eoli_000099900	Histone RNA hairpin binding protein;description_source=UniProtKB/TrEMBL;description_source_acc=A0A087VYH1; SLBP%2C RNA-binding domain superfamily;
Eoli_000100000	Protein RER1;description_source=UniProtKB/TrEMBL;description_source_acc=A0A087VY59; Retrieval of early ER protein Rer1;
Eoli_000100100	biotype=protein_coding; Apical junction component;
Eoli_000100200	GTP binding protein SAR1b;description_source=UniProtKB/TrEMBL;description_source_acc=A0A087VYN9; P-loop containing nucleoside triphosphate hydrolase;
Eoli_000100400	Tyrosine protein phosphatase non receptor type;description_source=UniProtKB/TrEMBL;description_source_acc=A0A087VYF3; SH2 domain superfamily;
Eoli_000100900	CDP-diacylglycerol--inositol 3-phosphatidyltransferase;description_source=UniProtKB/TrEMBL;description_source_acc=A0A087VYF9; CDP-diacylglycerol-inositol 3-phosphatidyltransferase%2C eukaryote;
Eoli_000101000	Transcription initiation factor TFIID subunit 2;description_source=UniProtKB/TrEMBL;description_source_acc=A0A087VYI1; Transcription initiation factor TFIID subunit 2;
Eoli_000101500	Dual specificity;description_source=UniProtKB/TrEMBL;description_source_acc=A0A087VYI6; Protein kinase-like domain superfamily;
Eoli_000101800	DnaJ subfamily A;description_source=UniProtKB/TrEMBL;description_source_acc=A0A087VYQ3; Chaperone J-domain superfamily;
Eoli_000101900	Coiled coil domain containing protein 149;description_source=UniProtKB/TrEMBL;description_source_acc=A0A087VYG9; Coiled-coil domain-containing protein 149-A;
Eoli_000102100	Zinc finger MYND type;description_source=UniProtKB/TrEMBL;description_source_acc=A0A087VY73; Ankyrin repeat-containing domain superfamily;
Eoli_000102200	Myb domain; snRNA activating protein complex subunit 4;description_source=UniProtKB/TrEMBL;description_source_acc=A0A087VY53;
Eoli_000102300	Expressed conserved protein;description_source=UniProtKB/TrEMBL;description_source_acc=A0A087VYQ6;
Eoli_000102400	Rhomboid-like protein;description_source=UniProtKB/TrEMBL;description_source_acc=A0A087VYH4; Rhomboid-like superfamily;
Eoli_000102500	Epithelial discoidin domain-containing receptor 1; Discoidin domain receptor;description_source=UniProtKB/TrEMBL;description_source_acc=A0A087VYJ6;
Eoli_000102600	Elongation factor Tu;description_source=UniProtKB/TrEMBL;description_source_acc=A0A087VY79; Elongation factor Tu%2C domain 2;
Eoli_000102700	Bicaudal d protein;description_source=UniProtKB/TrEMBL;description_source_acc=A0A087VY55;
Eoli_000103600	biotype=protein_coding;
Eoli_000103800	Histone deacetylase;description_source=UniProtKB/TrEMBL;description_source_acc=A0A087VY83; Histone deacetylase domain superfamily;
Eoli_000104000	Protein Wnt;description_source=UniProtKB/TrEMBL;description_source_acc=A0A087VYR5; Wnt;
Eoli_000104300	Alpha adducin;description_source=UniProtKB/TrEMBL;description_source_acc=A0A087VY88; Class II aldolase/adducin N-terminal domain superfamily;
Eoli_000104400	TRAF3 interacting protein 1;description_source=UniProtKB/TrEMBL;description_source_acc=A0A087VY61; TRAF3-interacting protein 1;
Eoli_000104600	Kelch protein 12;description_source=UniProtKB/TrEMBL;description_source_acc=A0A087VYI7; Kelch-type beta propeller;
Eoli_000104700	Serine:threonine protein kinase PLK4;description_source=UniProtKB/TrEMBL;description_source_acc=A0A087VY93; POLO box domain superfamily;
Eoli_000104800	Protein sel 1 1;description_source=UniProtKB/TrEMBL;description_source_acc=A0A087VY66; Tetratricopeptide-like helical domain superfamily;
Eoli_000104900	Leucyl tRNA synthetase;description_source=UniProtKB/TrEMBL;description_source_acc=A0A087VYS4; Methionyl/Leucyl tRNA synthetase;
Eoli_000105200	Zinc finger RAD18 domain containing protein;description_source=UniProtKB/TrEMBL;description_source_acc=A0A087VY97; Zinc finger%2C Rad18-type putative;
Eoli_000105400	MRG binding protein;description_source=UniProtKB/TrEMBL;description_source_acc=A0A087VYS8; Chromatin modification-related protein Eaf7/MRGBP;
Eoli_000105500	biotype=protein_coding;
Eoli_000105700	Expressed conserved protein;description_source=UniProtKB/TrEMBL;description_source_acc=A0A087VYA1; Immunoglobulin-like domain superfamily;
Eoli_000105900	Dynamin;description_source=UniProtKB/TrEMBL;description_source_acc=A0A087VYT3; Dynamin-type guanine nucleotide-binding (G) domain;
Eoli_000106200	Para nitrobenzyl esterase;description_source=UniProtKB/TrEMBL;description_source_acc=A0A087VYA5; Alpha/Beta hydrolase fold;
Eoli_000106300	tRNA adenine N1 methyltransferase;description_source=UniProtKB/TrEMBL;description_source_acc=A0A087VY78; tRNA (adenine(58)-N(1))-methyltransferase non-catalytic subunit TRM6;
Eoli_000106400	Egf domain protein;description_source=UniProtKB/TrEMBL;description_source_acc=A0A087VYT7;
Eoli_000106500	Exostosin 3;description_source=UniProtKB/TrEMBL;description_source_acc=A0A087VYK9; Nucleotide-diphospho-sugar transferases;
Eoli_000106600	Homeobox protein SIX6;description_source=UniProtKB/TrEMBL;description_source_acc=A0A087VYM9; Homeobox protein SIX1%2C N-terminal SD domain;
Eoli_000106900	biotype=protein_coding; Tissue inhibitor of metalloproteinases-like%2C OB-fold;
Eoli_000107200	2 amino 3 ketobutyrate coenzyme A ligase;description_source=UniProtKB/TrEMBL;description_source_acc=A0A087VY86; Pyridoxal phosphate-dependent transferase;
Eoli_000107300	Lachesin;description_source=UniProtKB/TrEMBL;description_source_acc=A0A087VYU6; Immunoglobulin-like domain superfamily;
Eoli_000107400	Uncharacterized sodium dependent transporter;description_source=UniProtKB/TrEMBL;description_source_acc=A0A087VYL8; Sodium:neurotransmitter symporter superfamily;
Eoli_000107600	Sodium dependent neurotransmitter transporter;description_source=UniProtKB/TrEMBL;description_source_acc=A0A087VYP1; Sodium:neurotransmitter symporter superfamily;
Eoli_000107700	Uncharacterized sodium dependent transporter;description_source=UniProtKB/TrEMBL;description_source_acc=A0A087VYB8; Sodium:neurotransmitter symporter superfamily;
Eoli_000107900	AP complex subunit sigma;description_source=UniProtKB/TrEMBL;description_source_acc=A0A087VYV1; AP complex%2C mu/sigma subunit;
Eoli_000108100	Double zinc ribbon; Ankyrin repeat containing protein C20orf12;description_source=UniProtKB/TrEMBL;description_source_acc=A0A087VYM2;
Eoli_000108300	Carbonic anhydrase;description_source=UniProtKB/TrEMBL;description_source_acc=A0A087VYC2; Alpha carbonic anhydrase domain superfamily;
Eoli_000108400	Supervillin;description_source=UniProtKB/TrEMBL;description_source_acc=A0A087VY95;
Eoli_000108450	Supervillin;description_source=UniProtKB/TrEMBL;description_source_acc=A0A087VYV4; Villin headpiece domain superfamily;
Eoli_000108550	Supervillin;description_source=UniProtKB/TrEMBL;description_source_acc=A0A087VYM6;
Eoli_000108600	Translocon associated protein gamma subunit;description_source=UniProtKB/TrEMBL;description_source_acc=A0A087VYQ1; Translocon-associated protein subunit gamma;
Eoli_000108700	Katanin p60 ATPase-containing subunit A1;description_source=UniProtKB/TrEMBL;description_source_acc=A0A087VYC6;locus=KATNA1; Katanin p60 subunit A1;
Eoli_000109100	Serine:threonine protein kinase N2;description_source=UniProtKB/TrEMBL;description_source_acc=A0A087VYQ8; HR1 repeat superfamily;
Eoli_000109200	Non-specific serine/threonine protein kinase;description_source=UniProtKB/TrEMBL;description_source_acc=A0A087VYD0; Protein kinase%2C C-terminal;
Eoli_000109300	Ras guanine-nucleotide exchange factor catalytic domain superfamily; Son of sevenless 1;description_source=UniProtKB/TrEMBL;description_source_acc=A0A087VYA6;
Eoli_000109400	Phd:f box containing protein;description_source=UniProtKB/TrEMBL;description_source_acc=A0A087VYW4; JmjC domain;
Eoli_000109700	E3 ubiquitin protein ligase TRIM9;description_source=UniProtKB/TrEMBL;description_source_acc=A0A087VYD5; Concanavalin A-like lectin/glucanase domain superfamily;
Eoli_000109900	Myosin regulatory light chain;description_source=UniProtKB/TrEMBL;description_source_acc=A0A087VYB0; EF-Hand 1%2C calcium-binding site;
Eoli_000110500	Aldo keto reductase;description_source=UniProtKB/TrEMBL;description_source_acc=A0A087VYR9; NADP-dependent oxidoreductase domain superfamily;
Eoli_000110600	Aspartate ornithine carbamoyltransferase;description_source=UniProtKB/TrEMBL;description_source_acc=A0A087VYD9;
Eoli_000110700	RNA helicase;description_source=UniProtKB/TrEMBL;description_source_acc=A0A087VYB5; P-loop containing nucleoside triphosphate hydrolase;
Eoli_000110800	4 Hydroxybutyrate coenzyme A transferase;description_source=UniProtKB/TrEMBL;description_source_acc=A0A087VYX2; Acetyl-CoA hydrolase/transferase%2C C-terminal domain superfamily;
Eoli_000111000	Flotillin 2;description_source=UniProtKB/TrEMBL;description_source_acc=A0A087VYS5; Band 7/SPFH domain superfamily;
Eoli_000111100	Neurogenic locus notch protein;description_source=UniProtKB/TrEMBL;description_source_acc=A0A087VYE6; Thrombospondin type-1 (TSP1) repeat superfamily;
Eoli_000111220	Putative zinc finger protein;description_source=UniProtKB/TrEMBL;description_source_acc=A0A087VYX9; tRNA intron endonuclease%2C catalytic domain-like superfamily;
Eoli_000111400	Copine 9;description_source=UniProtKB/TrEMBL;description_source_acc=A0A087VYT0; Copine%2C C2B domain;
Eoli_000111600	Solute carrier family 28;description_source=UniProtKB/TrEMBL;description_source_acc=A0A087VYC4; Concentrative nucleoside transporter C-terminal domain;
Eoli_000111700	Complement C1q tumor necrosis factor;description_source=UniProtKB/TrEMBL;description_source_acc=A0A087VYY3; Tumour necrosis factor-like domain superfamily;
Eoli_000111800	Zinc finger protein 236;description_source=UniProtKB/TrEMBL;description_source_acc=A0A087VYQ4; Zinc finger C2H2 superfamily;
Eoli_000112000	TWiK family of potassium channels protein 7;description_source=UniProtKB/TrEMBL;description_source_acc=A0A087VYF5; Potassium channel domain;
Eoli_000112100	biotype=protein_coding;
Eoli_000112200	PKC activated phosphatase 1 inhibitor;description_source=UniProtKB/TrEMBL;description_source_acc=A0A087VYY7; CPI-17 superfamily;
Eoli_000112300	Palmitoyltransferase;description_source=UniProtKB/TrEMBL;description_source_acc=A0A087VYQ9; Palmitoyltransferase%2C DHHC domain;
Eoli_000112900	Protocadherin alpha 6;description_source=UniProtKB/TrEMBL;description_source_acc=A0A0S4MKM2; Cadherin conserved site;
Eoli_000113000	Tuftelin interacting protein 11;description_source=UniProtKB/TrEMBL;description_source_acc=A0A087VYU5; Septin and tuftelin interacting protein;
Eoli_000113100	Caspase 2;description_source=UniProtKB/TrEMBL;description_source_acc=A0A087VYG5; Caspase-6;
Eoli_000113200	SWI:SNF related matrix associated actin;description_source=UniProtKB/TrEMBL;description_source_acc=A0A087VYD8; High mobility group box domain superfamily;
Eoli_000113250	GATOR complex protein WDR59; WD repeat containing protein 59;description_source=UniProtKB/TrEMBL;description_source_acc=A0A087VYZ6;
Eoli_000113400	Clathrin interactor 1;description_source=UniProtKB/TrEMBL;description_source_acc=A0A087VYV0; Epsin%2C ENTH domain;
Eoli_000113600	Cytosolic Fe S cluster assembly factor NARFL;description_source=UniProtKB/TrEMBL;description_source_acc=A0A087VYE5; Iron hydrogenase;
Eoli_000113700	Mitochondrial processing peptidase beta subunit;description_source=UniProtKB/TrEMBL;description_source_acc=A0A087VZ00; Mitochondrial processing peptidase subunit beta;
Eoli_000113800	Eukaryotic translation elongation factor 1;description_source=UniProtKB/TrEMBL;description_source_acc=A0A087VYS3; Elongation factor EF1B gamma%2C C-terminal domain superfamily;
Eoli_000113900	Expressed conserved protein;description_source=UniProtKB/TrEMBL;description_source_acc=A0A087VYV5;
Eoli_000114200	Fibroblast growth factor acidic intracellular;description_source=UniProtKB/TrEMBL;description_source_acc=A0A087VZ05; Acidic fibroblast growth factor intracellular-binding protein;
Eoli_000115200	Carbonyl reductase 1;description_source=UniProtKB/TrEMBL;description_source_acc=A0A087VYW5; NAD(P)-binding domain superfamily;
Eoli_000115300	Carbonyl reductase 1;description_source=UniProtKB/TrEMBL;description_source_acc=A0A087VYI8; NAD(P)-binding domain superfamily;
Eoli_000115500	60S ribosomal protein L35;description_source=UniProtKB/TrEMBL;description_source_acc=A0A087VZ14; Ribosomal protein L29/L35 superfamily;
Eoli_000115600	ATP synthase gamma subunit;description_source=UniProtKB/TrEMBL;description_source_acc=A0A087VYT8; ATP synthase%2C F1 complex%2C gamma subunit superfamily;
Eoli_000115800	Transcription factor FAR1;description_source=UniProtKB/TrEMBL;description_source_acc=A0A087VYJ3;
Eoli_000115900	Replication factor C subunit 4;description_source=UniProtKB/TrEMBL;description_source_acc=A0A087VYG8; P-loop containing nucleoside triphosphate hydrolase;
Eoli_000116000	Rna recognition motif protein split ends;description_source=UniProtKB/TrEMBL;description_source_acc=A0A087VZ19; RNA-binding domain superfamily;
Eoli_000116100	biotype=protein_coding;
Eoli_000116200	Pre mRNA processing factor 19;description_source=UniProtKB/TrEMBL;description_source_acc=A0A087VYX4; Pre-mRNA-processing factor 19;
Eoli_000116400	Cytoplasmic intermediate filament protein;description_source=UniProtKB/TrEMBL;description_source_acc=A0A087VYH3; Intermediate filament%2C rod domain;
Eoli_000116500	Cyclic AMP dependent transcription factor ATF 6;description_source=UniProtKB/TrEMBL;description_source_acc=A0A087VZ24; Basic-leucine zipper domain;
Eoli_000116600	Dolichyldiphosphatase 1;description_source=UniProtKB/TrEMBL;description_source_acc=A0A087VYU7; Phosphatidic acid phosphatase type 2/haloperoxidase superfamily;
Eoli_000116800	Zinc finger CCCH type;description_source=UniProtKB/TrEMBL;description_source_acc=A0A087VYX8; Zinc finger%2C CCCH-type;
Eoli_000117000	Ankyrin repeat-containing domain superfamily; Ankyrin;description_source=UniProtKB/TrEMBL;description_source_acc=A0A087VYH8;
Eoli_000117100	Eukaryotic translation initiation factor 3;description_source=UniProtKB/TrEMBL;description_source_acc=A0A087VZ29; MPN domain;
Eoli_000117200	Cadherin conserved site; Cadherin;description_source=UniProtKB/TrEMBL;description_source_acc=A0A087VYV2;
Eoli_000117400	N alpha acetyltransferase 35 natc auxiliary;description_source=UniProtKB/TrEMBL;description_source_acc=A0A087VYY2; NatC N(alpha)-terminal acetyltransferase%2C Mak10 subunit;
Eoli_000117500	Expressed conserved protein;description_source=UniProtKB/TrEMBL;description_source_acc=A0A087VYK8;
Eoli_000117600	DNA-directed RNA polymerases I, II, and III subunit RPABC3;description_source=UniProtKB/TrEMBL;description_source_acc=A0A087VYI3; Nucleic acid-binding%2C OB-fold;
Eoli_000117700	Tetraspanin;description_source=UniProtKB/TrEMBL;description_source_acc=A0A087VZ34; Tetraspanin/Peripherin;
Eoli_000117800	Protein chibby 1;description_source=UniProtKB/TrEMBL;description_source_acc=A0A087VYV7; Chibby family;
Eoli_000117900	Sodium calcium exchanger;description_source=UniProtKB/TrEMBL;description_source_acc=A0A087VYY9; CalX-like domain superfamily;
Eoli_000118000	Segment polarity protein dishevelled;description_source=UniProtKB/TrEMBL;description_source_acc=A0A087VYL4; DIX domain superfamily;
Eoli_000118400	BTB:POZ domain containing protein;description_source=UniProtKB/TrEMBL;description_source_acc=A0A087VZ38; SKP1/BTB/POZ domain superfamily;
Eoli_000118700	Polyribonucleotide 5' hydroxyl kinase Clp1;description_source=UniProtKB/TrEMBL;description_source_acc=A0A087VYM0; Clp1%2C N-terminal beta-sandwich domain superfamily;
Eoli_000118800	Peptidyl-prolyl cis-trans isomerase;description_source=UniProtKB/TrEMBL;description_source_acc=A0A087VYJ5; Peptidyl-prolyl cis-trans isomerase%2C PpiC-type;
Eoli_000118900	BEACH domain superfamily; Wd40 repeat;description_source=UniProtKB/TrEMBL;description_source_acc=A0A087VZ43;
Eoli_000119000	26s protease regulatory subunit 7;description_source=UniProtKB/TrEMBL;description_source_acc=A0A087VYW8; 26S Proteasome regulatory subunit 7;
Eoli_000119200	Neuroendocrine protein 7b2;description_source=UniProtKB/TrEMBL;description_source_acc=A0A087VYM7; Neuroendocrine 7B2 precursor;
Eoli_000119300	Monocarboxylate transporter;description_source=UniProtKB/TrEMBL;description_source_acc=A0A087VYK0; MFS transporter superfamily;
Eoli_000119500	Zinc metalloproteinase YIL108W;description_source=UniProtKB/TrEMBL;description_source_acc=A0A087VYX3; Uncharacterised protein family%2C zinc metallopeptidase-like;
Eoli_000119600	Cop9 signalosome complex subunit 2;description_source=UniProtKB/TrEMBL;description_source_acc=A0A087VZ03; COP9 signalosome complex subunit 2;
Eoli_000119700	Transcription factor TFIIIB component B;description_source=UniProtKB/TrEMBL;description_source_acc=A0A087VYN2; Transcription factor TFIIIB component B'';
Eoli_000119800	Zinc finger C2H2 type;description_source=UniProtKB/TrEMBL;description_source_acc=A0A087VYK6; Zinc finger C2H2 superfamily;
Eoli_000119900	Pre mRNA splicing factor SPF27;description_source=UniProtKB/TrEMBL;description_source_acc=A0A087VZ52; Pre-mRNA-splicing factor SPF27;
Eoli_000120000	biotype=protein_coding;
Eoli_000120100	Phosphofurin acidic cluster sorting protein 1; Phosphofurin acidic cluster sorting protein;description_source=UniProtKB/TrEMBL;description_source_acc=A0A087VZ08;
Eoli_000120200	Inosine-5'-monophosphate dehydrogenase;description_source=UniProtKB/TrEMBL;description_source_acc=A0A087VYN7; IMP dehydrogenase / GMP reductase%2C conserved site;
Eoli_000120900	Leucine carboxyl methyltransferase 1;description_source=UniProtKB/TrEMBL;description_source_acc=A0A087VZ60; S-adenosyl-L-methionine-dependent methyltransferase;
Eoli_000121000	Platelet activating factor acetylhydrolase IB;description_source=UniProtKB/TrEMBL;description_source_acc=A0A087VYY6; SGNH hydrolase superfamily;
Eoli_000121200	Programmed cell death protein 10;description_source=UniProtKB/TrEMBL;description_source_acc=A0A087VYP7; Programmed cell death protein 10;
Eoli_000121400	Striatin;description_source=UniProtKB/TrEMBL;description_source_acc=A0A087VZ65; WD40-repeat-containing domain superfamily;
Eoli_000121500	Dual specificity mitogen activated protein;description_source=UniProtKB/TrEMBL;description_source_acc=C7U1I6;locus=mkk1; Protein kinase%2C ATP binding site;
Eoli_000121600	DnaJ Hsp40 subfamily C member;description_source=UniProtKB/TrEMBL;description_source_acc=A0A087VYZ2; Chaperone J-domain superfamily;
Eoli_000121900	WD repeat containing protein 61;description_source=UniProtKB/TrEMBL;description_source_acc=A0A087VYM8; WD40-repeat-containing domain superfamily;
Eoli_000122000	Cat eye syndrome critical region protein 5;description_source=UniProtKB/TrEMBL;description_source_acc=A0A087VZ70; HAD-like superfamily;
Eoli_000122100	Profilin;description_source=UniProtKB/TrEMBL;description_source_acc=A0A087VYZ7; Profilin superfamily;
Eoli_000122200	Clathrin heavy chain;description_source=UniProtKB/TrEMBL;description_source_acc=A0A087VZ25; Clathrin%2C heavy chain%2C propeller repeat;
Eoli_000122300	ATP dependent RNA helicase DDX54;description_source=UniProtKB/TrEMBL;description_source_acc=A0A087VYQ7; DDX54/DBP10 family;
Eoli_000122500	Cadherin conserved site; Protocadherin gamma;description_source=UniProtKB/TrEMBL;description_source_acc=A0A087VZ72;
Eoli_000123200	Protein YIPF;description_source=UniProtKB/TrEMBL;description_source_acc=A0A087VZ07; Yip1 domain;
Eoli_000123300	Serine:threonine protein phosphatase 4;description_source=UniProtKB/TrEMBL;description_source_acc=A0A087VZ36; Armadillo-type fold;
Eoli_000123400	A kinase anchor protein 17A;description_source=UniProtKB/TrEMBL;description_source_acc=A0A087VYP3;
Eoli_000123500	SH2 domain superfamily; Tensin;description_source=UniProtKB/TrEMBL;description_source_acc=A0A087VZ79;
Eoli_000123600	Dual specificity mitogen activated protein;description_source=UniProtKB/TrEMBL;description_source_acc=A0A087VZ11; Protein kinase-like domain superfamily;
Eoli_000123700	ATP dependent RNA helicase DDX6;description_source=UniProtKB/TrEMBL;description_source_acc=A0A087VZ41; P-loop containing nucleoside triphosphate hydrolase;
Eoli_000123900	Vacuolar protein sorting 26 vps26;description_source=UniProtKB/TrEMBL;description_source_acc=A0A087VYQ0; Vacuolar protein sorting protein 26 related;
Eoli_000124200	RILP protein 1;description_source=UniProtKB/TrEMBL;description_source_acc=A0A087VZ47; RH1 domain;
Eoli_000124600	WW Rsp5 WWP;description_source=UniProtKB/TrEMBL;description_source_acc=A0A087VZ22; WW domain superfamily;
Eoli_000124800	Glutaredoxin 1;description_source=UniProtKB/TrEMBL;description_source_acc=A0A087VYT1; Thioredoxin-like superfamily;
Eoli_000124900	Aquaporin 4;description_source=UniProtKB/TrEMBL;description_source_acc=A0A087VYR1; Aquaporin transporter;
Eoli_000125000	Lethal 2 06225;description_source=UniProtKB/TrEMBL;description_source_acc=A0A087VZ89; ATP synthase%2C F0 complex%2C subunit G%2C mitochondrial;
Eoli_000125100	Vacuolar fusion protein MON1 A;description_source=UniProtKB/TrEMBL;description_source_acc=A0A087VZ26; Vacuolar fusion protein Mon1;
Eoli_000125200	Adenosine kinase;description_source=UniProtKB/TrEMBL;description_source_acc=A0A087VZ57; Ribokinase-like;
Eoli_000125500	Aquaporin;description_source=UniProtKB/TrEMBL;description_source_acc=A0A087VZ91; Aquaporin transporter;
Eoli_000125700	Vacuole membrane protein 1;description_source=UniProtKB/TrEMBL;description_source_acc=A0A087VZ62;
Eoli_000125800	Dr1 associated corepressor;description_source=UniProtKB/TrEMBL;description_source_acc=A0A087VYU2; Histone-fold;
Eoli_000125900	Thyroid hormone receptor interactor 10;description_source=UniProtKB/TrEMBL;description_source_acc=A0A087VYS2; AH/BAR domain superfamily;
Eoli_000126100	Elongation factor Ts, mitochondrial;description_source=UniProtKB/TrEMBL;description_source_acc=A0A087VZ37; Elongation factor Ts%2C dimerisation domain superfamily;
Eoli_000126400	Glucose-6-phosphate 1-dehydrogenase;description_source=UniProtKB/TrEMBL;description_source_acc=A0A087VYS9; NAD(P)-binding domain superfamily;
Eoli_000126600	Bromodomain containing protein 8;description_source=UniProtKB/TrEMBL;description_source_acc=A0A087VZ40; Bromodomain-containing protein 8;
Eoli_000126700	Sodium/hydrogen exchanger;description_source=UniProtKB/TrEMBL;description_source_acc=A0A087VZ74; Cation/H+ exchanger%2C CPA1 family;
Eoli_000126800	Clathrin coat assembly protein ap19;description_source=UniProtKB/TrEMBL;description_source_acc=A0A087VYV3; AP complex%2C mu/sigma subunit;
Eoli_000127000	biotype=protein_coding; Domain of unknown function DUF3421;
Eoli_000127100	GTP-binding nuclear protein;description_source=UniProtKB/TrEMBL;description_source_acc=A0A087VZ78; P-loop containing nucleoside triphosphate hydrolase;
Eoli_000127200	Concentrative Na nucleoside cotransporter;description_source=UniProtKB/TrEMBL;description_source_acc=A0A087VYV8; Concentrative nucleoside transporter C-terminal domain;
Eoli_000127300	Sodium:nucleoside cotransporter 2;description_source=UniProtKB/TrEMBL;description_source_acc=A0A087VYT9; Concentrative nucleoside transporter C-terminal domain;
Eoli_000127400	RNA helicase;description_source=UniProtKB/TrEMBL;description_source_acc=A0A087VZA7; P-loop containing nucleoside triphosphate hydrolase;
Eoli_000127600	Expressed conserved protein;description_source=UniProtKB/TrEMBL;description_source_acc=A0A087VZ82;
Eoli_000127800	Phosphatidate phosphatase LPIN2;description_source=UniProtKB/TrEMBL;description_source_acc=A0A087VYU4; HAD-like superfamily;
Eoli_000127900	Zinc finger protein 1;description_source=UniProtKB/TrEMBL;description_source_acc=A0A087VZB2; Zinc finger protein-like 1;
Eoli_000128100	Eukaryotic translation initiation factor 3 subunit C;description_source=UniProtKB/TrEMBL;description_source_acc=A0A087VZ86; Winged helix DNA-binding domain superfamily;
Eoli_000128200	Epidermal growth factor receptor kinase;description_source=UniProtKB/TrEMBL;description_source_acc=A0A087VYW7; SH3-like domain superfamily;
Eoli_000128400	biotype=protein_coding;
Eoli_000128500	snRNA activating protein complex subunit 3;description_source=UniProtKB/TrEMBL;description_source_acc=A0A087VZ59; snRNA-activating protein complex%2C subunit 3;
Eoli_000128900	biotype=protein_coding;
Eoli_000129100	Ferrochelatase;description_source=UniProtKB/TrEMBL;description_source_acc=A0A087VZ64; Ferrochelatase%2C N-terminal;
Eoli_000129500	A kinase anchor protein 14;description_source=UniProtKB/TrEMBL;description_source_acc=A0A087VZC7; A-kinase anchor protein 28kDa;
Eoli_000129600	Coatomer subunit gamma;description_source=UniProtKB/TrEMBL;description_source_acc=A0A087VZ69; Coatomer%2C gamma subunit%2C appendage domain superfamily;
Eoli_000130100	Kinesin motor domain superfamily; Kinesin protein;description_source=UniProtKB/TrEMBL;description_source_acc=A0A087VZ73;
Eoli_000130200	Six1:2;description_source=UniProtKB/TrEMBL;description_source_acc=A0A087VZA3; Homeobox protein SIX1%2C N-terminal SD domain;
Eoli_000130300	Paxillin;description_source=UniProtKB/TrEMBL;description_source_acc=A0A087VYZ0; Zinc finger%2C LIM-type;
Eoli_000130400	GA repeat binding protein beta 2;description_source=UniProtKB/TrEMBL;description_source_acc=A0A087VYX1; Ankyrin repeat-containing domain superfamily;
Eoli_000130600	biotype=protein_coding;
Eoli_000130800	Bromodomain containing protein 7;description_source=UniProtKB/TrEMBL;description_source_acc=A0A087VZA8; Protein of unknown function DUF3512;
Eoli_000130900	Zinc finger homeobox protein 1;description_source=UniProtKB/TrEMBL;description_source_acc=A0A087VYZ5; Zinc finger C2H2 superfamily;
Eoli_000131100	ER lumen protein-retaining receptor;description_source=UniProtKB/TrEMBL;description_source_acc=A0A087VYX6; ER lumen protein retaining receptor;
Eoli_000131500	Dynein intermediate chain;description_source=UniProtKB/TrEMBL;description_source_acc=A0A087VYY4; WD40-repeat-containing domain superfamily;
Eoli_000131800	Fizzy protein;description_source=UniProtKB/TrEMBL;description_source_acc=A0A087VZC0; WD40-repeat-containing domain superfamily;
Eoli_000132100	Tyrosine-protein kinase;description_source=UniProtKB/TrEMBL;description_source_acc=A0A087VZ06; SH2 domain superfamily;
Eoli_000132300	Ditrans,polycis-polyprenyl diphosphate synthase ((2E,6E)-farnesyl diphosphate specific);description_source=UniProtKB/TrEMBL;description_source_acc=A0A087VZF7; Decaprenyl diphosphate synthase-like superfamily;
Eoli_000132400	RNA recognition motif RNP 1;description_source=UniProtKB/TrEMBL;description_source_acc=A0A087VZ88; RNA-binding domain superfamily;
Eoli_000132500	Prefoldin subunit 6;description_source=UniProtKB/TrEMBL;description_source_acc=A0A087VZC5; Prefoldin;
Eoli_000132700	G patch domain containing protein 4;description_source=UniProtKB/TrEMBL;description_source_acc=A0A087VYZ4; G-patch domain;
Eoli_000134100	Transient receptor potential cation channel;description_source=UniProtKB/TrEMBL;description_source_acc=A0A087VZ95;
Eoli_000135000	GPI inositol-deacylase;description_source=UniProtKB/TrEMBL;description_source_acc=A0A087VZ04; Alpha/Beta hydrolase fold;
Eoli_000135300	Rabenosyn 5;description_source=UniProtKB/TrEMBL;description_source_acc=A0A087VZA0; Rabenosyn%2C Rab binding domain superfamily;
Eoli_000135700	Non-specific serine/threonine protein kinase;description_source=UniProtKB/TrEMBL;description_source_acc=A0A087VZ28; NAD(P)-binding domain superfamily;
Eoli_000136000	G1 to s phase transition protein;description_source=UniProtKB/TrEMBL;description_source_acc=A0A087VZA5; Tr-type G domain%2C conserved site;
Eoli_000136100	Zinc finger FLYWCH type;description_source=UniProtKB/TrEMBL;description_source_acc=A0A087VZF2; Zinc finger%2C FLYWCH-type;
Eoli_000136400	Semaphorin 5B;description_source=UniProtKB/TrEMBL;description_source_acc=A0A087VZ15; Thrombospondin type-1 (TSP1) repeat superfamily;
Eoli_000136500	Adenylyl cyclase associated protein;description_source=UniProtKB/TrEMBL;description_source_acc=A0A087VZI4; Adenylate cyclase-associated CAP%2C N-terminal domain superfamily;
Eoli_000136850	biotype=protein_coding; DNA ligase%2C ATP-dependent%2C N-terminal domain superfamily;
Eoli_000136900	U3 small nucleolar RNA associated protein 15;description_source=UniProtKB/TrEMBL;description_source_acc=A0A077RD01; WD40-repeat-containing domain superfamily;
Eoli_000137000	Mitochondrial GTPase 1;description_source=UniProtKB/TrEMBL;description_source_acc=A0A087VZ20; P-loop containing nucleoside triphosphate hydrolase;
Eoli_000137200	biotype=protein_coding;
Eoli_000137300	Protein yippee-like;description_source=UniProtKB/TrEMBL;description_source_acc=A0A087VZB6; Yippee family;
Eoli_000137400	Protein yippee 1;description_source=UniProtKB/TrEMBL;description_source_acc=A0A087VZG5; Yippee family;
Eoli_000137700	Transforming growth factor beta 1 induced;description_source=UniProtKB/TrEMBL;description_source_acc=A0A087VZ27; Four and a half LIM domains protein 2/3/5;
Eoli_000137900	Voltage dependent calcium channel;description_source=UniProtKB/TrEMBL;description_source_acc=A0A077RF79; Mitochondrial carrier domain superfamily;
Eoli_000138000	Voltage dependent calcium channel;description_source=UniProtKB/TrEMBL;description_source_acc=A0A087VZJ4; Voltage-dependent L-type calcium channel%2C IQ-associated domain;
Eoli_000138200	Serine palmitoyltransferase subunit;description_source=UniProtKB/TrEMBL;description_source_acc=A0A087VZH1; Pyridoxal phosphate-dependent transferase;
Eoli_000139100	Zinc finger FYVE domain containing protein 1;description_source=UniProtKB/TrEMBL;description_source_acc=A0A087VZK2; P-loop containing nucleoside triphosphate hydrolase;
Eoli_000139200	Mitogen-activated protein kinase;description_source=UniProtKB/TrEMBL;description_source_acc=A0A087VZD2; Protein kinase%2C ATP binding site;
Eoli_000139300	Coatomer protein complex subunit zeta 1;description_source=UniProtKB/TrEMBL;description_source_acc=A0A087VZI2; AP complex%2C mu/sigma subunit;
Eoli_000139600	Echinoderm microtubule associated protein;description_source=UniProtKB/TrEMBL;description_source_acc=A0A087VZK8; WD40-repeat-containing domain superfamily;
Eoli_000139800	Protein GPR107;description_source=UniProtKB/TrEMBL;description_source_acc=A0A087VZD9; Lung seven transmembrane receptor-like;
Eoli_000140400	Protein translation factor sui1;description_source=UniProtKB/TrEMBL;description_source_acc=A0A077RD35; SUI1 domain superfamily;
Eoli_000140500	Rhodopsin GPCR transmembrane domain;description_source=UniProtKB/TrEMBL;description_source_acc=A0A087VZE6; Intimal thickness related receptor%2C IRP;
Eoli_000141000	Lysosomal alpha glucosidase;description_source=UniProtKB/TrEMBL;description_source_acc=A0A077RD32; Galactose mutarotase%2C N-terminal barrel;
Eoli_000141100	Leucine rich repeat and death domain containing protein;description_source=UniProtKB/TrEMBL;description_source_acc=A0A077RDA2; Leucine-rich repeat domain superfamily;
Eoli_000141200	Transcriptional co activator crsp77;description_source=UniProtKB/TrEMBL;description_source_acc=A0A077R4H6; Mediator complex%2C subunit Med17;
Eoli_000141400	Nicastrin;description_source=UniProtKB/TrEMBL;description_source_acc=A0A077RD29; Nicastrin;
Eoli_000141500	Ubiquitin carboxyl-terminal hydrolase;description_source=UniProtKB/TrEMBL;description_source_acc=A0A077RCZ1; Papain-like cysteine peptidase superfamily;
Eoli_000141900	Winged helix DNA-binding domain superfamily; Vacuolar protein sorting associated protein 25;description_source=UniProtKB/TrEMBL;description_source_acc=A0A087VZF3;
Eoli_000142600	Vacuolar protein sorting associated protein 25;description_source=UniProtKB/TrEMBL;description_source_acc=A0A087VZM0; Winged helix DNA-binding domain superfamily;
Eoli_000144800	N-acyl-phosphatidylethanolamine-hydrolyzing phospholipase d;description_source=UniProtKB/TrEMBL;description_source_acc=A0A087VZG9; Ribonuclease Z/Hydroxyacylglutathione hydrolase-like;
Eoli_000144900	Mitogen-activated protein kinase;description_source=UniProtKB/TrEMBL;description_source_acc=A0A087VZP8; Protein kinase-like domain superfamily;
Eoli_000145800	NADH dehydrogenase (Ubiquinone) 1 beta subcomplex 7;description_source=UniProtKB/TrEMBL;description_source_acc=A0A087VZU4; NADH:ubiquinone oxidoreductase%2C B18 subunit;
Eoli_000145900	PDZ superfamily; Glutamate receptor interacting protein 1;description_source=UniProtKB/TrEMBL;description_source_acc=A0A087VZM3;
Eoli_000149000	Sec13 protein;description_source=UniProtKB/TrEMBL;description_source_acc=A0A087VZN6; Protein Sec13;
Eoli_000149100	NECAP protein CG9132;description_source=UniProtKB/TrEMBL;description_source_acc=A0A087VZS0; NECAP%2C PHear domain;
Eoli_000149200	Microfibrillar associated protein 1;description_source=UniProtKB/TrEMBL;description_source_acc=A0A087VZE9; Micro-fibrillar-associated protein 1%2C C-terminal;
Eoli_000149300	DNA polymerase;description_source=UniProtKB/TrEMBL;description_source_acc=A0A087VZB1; Ribonuclease H superfamily;
Eoli_000149500	Expressed conserved protein;description_source=UniProtKB/TrEMBL;description_source_acc=A0A087VZS1;
Eoli_000149900	Trafficking protein particle complex subunit 6b;description_source=UniProtKB/TrEMBL;description_source_acc=A0A087VZS6; TRAPP complex%2C Trs33 subunit;
Eoli_000150000	Eukaryotic initiation factor 4A;description_source=UniProtKB/TrEMBL;description_source_acc=A0A087VZF6; P-loop containing nucleoside triphosphate hydrolase;
Eoli_000150100	DNA-directed RNA polymerase;description_source=UniProtKB/TrEMBL;description_source_acc=A0A087VZB8; DNA-directed RNA polymerase%2C N-terminal domain superfamily;
Eoli_000150200	Protocadherin 1;description_source=UniProtKB/TrEMBL;description_source_acc=A0A087VZX6; Cadherin conserved site;
Eoli_000150800	Gtp binding protein I alpha 1subunit;description_source=UniProtKB/TrEMBL;description_source_acc=A0A087VZP7; P-loop containing nucleoside triphosphate hydrolase;
Eoli_000151000	Interferon stimulated 20 kDa exonuclease 2;description_source=UniProtKB/TrEMBL;description_source_acc=A0A087VZG6; RNA exonuclease 4%2C DEDDh 3'-5' exonuclease domain;
Eoli_000151100	Mitochondrial ribosomal protein l11;description_source=UniProtKB/TrEMBL;description_source_acc=A0A087VZC3; Ribosomal protein L11/L12%2C N-terminal domain superfamily;
Eoli_000151200	Ubiquitin carboxyl terminal hydrolase BAP1;description_source=UniProtKB/TrEMBL;description_source_acc=A0A087VZY5; Papain-like cysteine peptidase superfamily;
Eoli_000151300	Ankyrin repeat domain containing protein;description_source=UniProtKB/TrEMBL;description_source_acc=A0A087VZT6; Ankyrin repeat-containing domain superfamily;
Eoli_000151600	SH3-like domain superfamily; Spectrin alpha actinin;description_source=UniProtKB/TrEMBL;description_source_acc=A0A087VZH0;
Eoli_000151700	Pre mRNA processing splicing factor 8;description_source=UniProtKB/TrEMBL;description_source_acc=A0A087VZC4; MPN domain;
Eoli_000151900	biotype=protein_coding;
Eoli_000153200	Aquaporin 9 AQP 9 Small solute channel 1;description_source=UniProtKB/TrEMBL;description_source_acc=A0A087VZD0; Aquaporin-like;
Eoli_000153400	E3 ubiquitin protein ligase MARCH8;description_source=UniProtKB/TrEMBL;description_source_acc=A0A087VZZ7; E3 ubiquitin-protein ligase MARCH-like;
Eoli_000153500	E3 ubiquitin protein ligase MARCH8;description_source=UniProtKB/TrEMBL;description_source_acc=A0A087VZR1; E3 ubiquitin-protein ligase MARCH-like;
Eoli_000153900	biotype=protein_coding; Protein of unknown function DUF866%2C eukaryotic;
Eoli_000154000	E3 ubiquitin protein ligase MARCH8;description_source=UniProtKB/TrEMBL;description_source_acc=A0A087VZZ9; ABC transporter type 1%2C transmembrane domain superfamily;
Eoli_000154150	Tetratricopeptide repeat protein 15;description_source=UniProtKB/TrEMBL;description_source_acc=A0A087VZV1; Tetratricopeptide repeat;
Eoli_000154200	Thymidine kinase;description_source=UniProtKB/TrEMBL;description_source_acc=A0A087VZD6; Deoxynucleoside kinase domain;
Eoli_000154700	Expressed conserved protein;description_source=UniProtKB/TrEMBL;description_source_acc=A0A087VZR9;
Eoli_000154800	biotype=protein_coding;
Eoli_000154900	Iroquois class homeodomain protein IRX 6;description_source=UniProtKB/TrEMBL;description_source_acc=A0A087VZI6; Homeobox%2C conserved site;
Eoli_000155000	biotype=protein_coding; Mitochondrial fission regulator 1;
Eoli_000155200	MFS transporter superfamily; Battenin;description_source=UniProtKB/TrEMBL;description_source_acc=A0A087VZS3;
Eoli_000155400	Aldo keto reductase family 1 member B4;description_source=UniProtKB/TrEMBL;description_source_acc=A0A087VZJ0; NADP-dependent oxidoreductase domain superfamily;
Eoli_000155500	Aldo keto reductase;description_source=UniProtKB/TrEMBL;description_source_acc=A0A087VZE3; NADP-dependent oxidoreductase domain superfamily;
Eoli_000155600	Aldo keto reductase family 1 member B4;description_source=UniProtKB/TrEMBL;description_source_acc=A0A087W014; NADP-dependent oxidoreductase domain superfamily;
Eoli_000156000	Aldo keto reductase family 1 member B4;description_source=UniProtKB/TrEMBL;description_source_acc=A0A087VZW5; NADP-dependent oxidoreductase domain superfamily;
Eoli_000156300	Aldo keto reductase family 1 member B4;description_source=UniProtKB/TrEMBL;description_source_acc=A0A087VZT1; NADP-dependent oxidoreductase domain superfamily;
Eoli_000156400	Aldo keto reductase family 1 member B4;description_source=UniProtKB/TrEMBL;description_source_acc=A0A087VZW9; NADP-dependent oxidoreductase domain superfamily;
Eoli_000156600	biotype=protein_coding;
Eoli_000156800	AKT interacting protein;description_source=UniProtKB/TrEMBL;description_source_acc=A0A087VZT4; Ubiquitin-conjugating enzyme/RWD-like;
Eoli_000157500	Expressed conserved protein;description_source=UniProtKB/TrEMBL;description_source_acc=A0A087VZT8;
Eoli_000158100	Bromodomain containing protein;description_source=UniProtKB/TrEMBL;description_source_acc=A0A087W029; Bromodomain-like superfamily;
Eoli_000158250	Transcription factor rfx3;description_source=UniProtKB/TrEMBL;description_source_acc=A0A087VZU1; Winged helix DNA-binding domain superfamily;
Eoli_000158300	Tektin 2;description_source=UniProtKB/TrEMBL;description_source_acc=A0A087VZK6; Tektin;
Eoli_000158500	cGMP dependent protein kinase;description_source=UniProtKB/TrEMBL;description_source_acc=A0A087VZG3; cGMP-dependent protein kinase%2C catalytic domain;
Eoli_000158800	Aconitate hydratase, mitochondrial;description_source=UniProtKB/TrEMBL;description_source_acc=A0A087VZY6; Aconitase%2C iron-sulfur domain;
Eoli_000159050	Expressed protein;description_source=UniProtKB/TrEMBL;description_source_acc=A0A087W036;
Eoli_000159400	Expressed protein;description_source=UniProtKB/TrEMBL;description_source_acc=A0A087VZZ1;
Eoli_000159600	Ring finger protein 11;description_source=UniProtKB/TrEMBL;description_source_acc=A0A087VZH2; Zinc finger%2C RING/FYVE/PHD-type;
Eoli_000159700	Winged helix DNA-binding domain superfamily; Forkhead box protein K1;description_source=UniProtKB/TrEMBL;description_source_acc=A0A087W041;
Eoli_000159800	Retinoblastoma protein 1;description_source=UniProtKB/TrEMBL;description_source_acc=A0A087VZV5; Cyclin-like superfamily;
Eoli_000160400	Palmitoyltransferase;description_source=UniProtKB/TrEMBL;description_source_acc=A0A087W000; Palmitoyltransferase ZDHHC9;
Eoli_000161900	CCR4-NOT complex subunit 2/3/5%2C N-terminal domain superfamily; NOT transcription regulatory protein;description_source=UniProtKB/TrEMBL;description_source_acc=A0A087VZW7;
Eoli_000162000	Deoxyribose phosphate aldolase;description_source=UniProtKB/TrEMBL;description_source_acc=A0A087W010; Aldolase-type TIM barrel;
Eoli_000162200	Phosphodiesterase;description_source=UniProtKB/TrEMBL;description_source_acc=A0A087VZI5; 3'5'-cyclic nucleotide phosphodiesterase%2C catalytic domain superfamily;
Eoli_000162500	WD repeat containing protein 36;description_source=UniProtKB/TrEMBL;description_source_acc=A0A087W015; WD40-repeat-containing domain superfamily;
Eoli_000162700	Carbonic anhydrase;description_source=UniProtKB/TrEMBL;description_source_acc=A0A087VZM8; Alpha carbonic anhydrase domain superfamily;
Eoli_000163000	Immunoglobulin binding protein 1;description_source=UniProtKB/TrEMBL;description_source_acc=A0A087VZX7; TAP42/TAP46-like superfamily;
Eoli_000163200	E3 ubiquitin-protein ligase;description_source=UniProtKB/TrEMBL;description_source_acc=A0A087VZN3; WW domain superfamily;
Eoli_000163600	DNA topoisomerase 3-like%2C TOPRIM domain; DNA topoisomerase;description_source=UniProtKB/TrEMBL;description_source_acc=A0A087W023;
Eoli_000163700	Rossmann alpha beta alpha sandwich fold;description_source=UniProtKB/TrEMBL;description_source_acc=A0A087VZN5; Rossmann-like alpha/beta/alpha sandwich fold;
Eoli_000163900	HORMA domain containing protein 2;description_source=UniProtKB/TrEMBL;description_source_acc=A0A087W072; HORMA domain superfamily;
Eoli_000164000	Centrosomal protein of 164 kDa;description_source=UniProtKB/TrEMBL;description_source_acc=A0A087VZY7; WW domain superfamily;
Eoli_000164500	Immunoglobulin;description_source=UniProtKB/TrEMBL;description_source_acc=A0A087VZZ3; Zwei Ig domain protein zig-8;
Eoli_000164700	Cystinosin;description_source=UniProtKB/TrEMBL;description_source_acc=A0A087VZP3; Fibronectin type III superfamily;
Eoli_000164800	Centrosomal protein of 97 kDa;description_source=UniProtKB/TrEMBL;description_source_acc=A0A087VZJ9; Leucine-rich repeat domain superfamily;
Eoli_000165000	Zinc finger C2H2;description_source=UniProtKB/TrEMBL;description_source_acc=A0A087VZZ8; Zinc finger C2H2 superfamily;
Eoli_000165100	Glutamate receptor ionotrophic AMPA 3;description_source=UniProtKB/TrEMBL;description_source_acc=A0A087VZP6; Periplasmic binding protein-like I;
Eoli_000165400	biotype=protein_coding;
Eoli_000165500	Rab-GTPase-TBC domain superfamily; USP6 N terminal protein;description_source=UniProtKB/TrEMBL;description_source_acc=A0A087W003;
Eoli_000165700	Protein kinase-like domain superfamily; AP2 associated protein kinase 1;description_source=UniProtKB/TrEMBL;description_source_acc=A0A087VZP9;
Eoli_000165800	SH2 domain containing protein 7;description_source=UniProtKB/TrEMBL;description_source_acc=A0A087VZK7; SH2 domain superfamily;
Eoli_000166300	Forkhead box Q:D protein transcription;description_source=UniProtKB/TrEMBL;description_source_acc=A0A087W048; Winged helix DNA-binding domain superfamily;
Eoli_000166500	Zinc finger%2C CCCH-type superfamily; Ring finger protein unkempt;description_source=UniProtKB/TrEMBL;description_source_acc=A0A087VZL1;
Eoli_000166600	HAD-like superfamily; Bifunctional polynucleotide;description_source=UniProtKB/TrEMBL;description_source_acc=A0A087W090;
Eoli_000167100	Uracil phosphoribosyltransferase;description_source=UniProtKB/TrEMBL;description_source_acc=A0A087VZL5; Phosphoribosyltransferase-like;
Eoli_000167400	Glycosylphosphatidylinositol anchor attachment 1;description_source=UniProtKB/TrEMBL;description_source_acc=A0A087W019; GPI transamidase component Gaa1;
Eoli_000168700	Synaptogyrin 2;description_source=UniProtKB/TrEMBL;description_source_acc=A0A087VZM1; Synaptogyrin;
Eoli_000168800	Zinc finger protein;description_source=UniProtKB/TrEMBL;description_source_acc=A0A087W0A3; Zinc finger C2H2 superfamily;
Eoli_000168900	WD40 repeat domain containing protein;description_source=UniProtKB/TrEMBL;description_source_acc=A0A087W027; WD40-repeat-containing domain superfamily;
Eoli_000169100	Pre mRNA splicing regulator female lethal2D;description_source=UniProtKB/TrEMBL;description_source_acc=A0A087VZS4; Pre-mRNA-splicing regulator WTAP;
Eoli_000169200	Ubiquitin conjugating enzyme E2 C;description_source=UniProtKB/TrEMBL;description_source_acc=A0A087VZM4; Ubiquitin-conjugating enzyme%2C active site;
Eoli_000169300	Phosphatidylinositol binding clathrin assembly;description_source=UniProtKB/TrEMBL;description_source_acc=A0A087W0A8; Phosphoinositide-binding clathrin adaptor%2C domain 2;
Eoli_000169500	tRNA dihydrouridine synthase 2;description_source=UniProtKB/TrEMBL;description_source_acc=A0A087W070; DUS-like%2C FMN-binding domain;
Eoli_000169600	Glycoprotein 3 alpha L fucosyltransferase;description_source=UniProtKB/TrEMBL;description_source_acc=A0A087VZS8; GT10-like superfamily;
Eoli_000169700	biotype=protein_coding; Ion transport N-terminal;
Eoli_000169800	Potassium:sodium hyperpolarization activated;description_source=UniProtKB/TrEMBL;description_source_acc=A0A087W0B1; Cyclic nucleotide-binding-like;
Eoli_000170000	Ras GTPase activating protein binding protein 1;description_source=UniProtKB/TrEMBL;description_source_acc=A0A087W075; NTF2-like domain superfamily;
Eoli_000170100	Expressed conserved protein;description_source=UniProtKB/TrEMBL;description_source_acc=A0A087VZT3;
Eoli_000170200	Carboxypeptidase;description_source=UniProtKB/TrEMBL;description_source_acc=A0A087VZN2; Serine carboxypeptidases%2C histidine active site;
Eoli_000170300	Guanylate kinase;description_source=UniProtKB/TrEMBL;description_source_acc=A0A087W0B4; P-loop containing nucleoside triphosphate hydrolase;
Eoli_000170600	Nucleolar GTP-binding protein 2;description_source=UniProtKB/TrEMBL;description_source_acc=A0A087VZT7; P-loop containing nucleoside triphosphate hydrolase;
Eoli_000170700	LIN 24 Twenty four Like family member;description_source=UniProtKB/TrEMBL;description_source_acc=A0A087VZN7;
Eoli_000170800	Glycoprotein 3 alpha L fucosyltransferase;description_source=UniProtKB/TrEMBL;description_source_acc=A0A087W0B9; GT10-like superfamily;
Eoli_000171000	DNA helicase;description_source=UniProtKB/TrEMBL;description_source_acc=A0A087W084; MCM OB domain;
Eoli_000171200	RNA binding motif single stranded interacting;description_source=UniProtKB/TrEMBL;description_source_acc=A0A087VZN9; RNA-binding domain superfamily;
Eoli_000171400	Tyrosine-protein kinase;description_source=UniProtKB/TrEMBL;description_source_acc=A0A087W0C2; SH2 domain superfamily;
Eoli_000171500	Galactosylgalactosylxylosylprotein 3-beta-glucuronosyltransferase;description_source=UniProtKB/TrEMBL;description_source_acc=A0A087W052; Nucleotide-diphospho-sugar transferases;
Eoli_000171600	Expressed conserved protein;description_source=UniProtKB/TrEMBL;description_source_acc=A0A087W089;
Eoli_000171800	Sorting nexin 14;description_source=UniProtKB/TrEMBL;description_source_acc=A0A087VZP2; PX domain superfamily;
Eoli_000171900	Winged helix-like DNA-binding domain superfamily; Histone acetyltransferase;description_source=UniProtKB/TrEMBL;description_source_acc=A0A087W0C7;
Eoli_000172600	Phospholipid-transporting ATPase;description_source=UniProtKB/TrEMBL;description_source_acc=A0A087VZV6; HAD-like superfamily;
Eoli_000172900	Transmembrane protein 68;description_source=UniProtKB/TrEMBL;description_source_acc=A0A087W063;
Eoli_000173200	Zinc finger MYM type protein 3;description_source=UniProtKB/TrEMBL;description_source_acc=A0A087VZQ0; Protein of unknown function DUF3504;
Eoli_000173400	Expressed conserved protein;description_source=UniProtKB/TrEMBL;description_source_acc=A0A087W066;
Eoli_000173600	Otopetrin;description_source=UniProtKB/TrEMBL;description_source_acc=A0A087VZW6; Otopetrin;
Eoli_000173700	Cysteine and histidine rich protein 1;description_source=UniProtKB/TrEMBL;description_source_acc=A0A087VZQ5; Cysteine and histidine-rich protein 1;
Eoli_000174000	Mitogen-activated protein kinase;description_source=UniProtKB/TrEMBL;description_source_acc=A0A087W0A7; Protein kinase-like domain superfamily;
Eoli_000174300	Tm gpcr rhodopsin;description_source=UniProtKB/TrEMBL;description_source_acc=A0A087W0E3; G protein-coupled receptor%2C rhodopsin-like;
Eoli_000174500	Actin binding protein anillin;description_source=UniProtKB/TrEMBL;description_source_acc=A0A087W077; Anillin%2C PH domain;
Eoli_000174600	Growth arrest and DNA damage inducible;description_source=UniProtKB/TrEMBL;description_source_acc=A0A087W0B0; Growth arrest/ DNA-damage-inducible protein-interacting protein 1;
Eoli_000174700	Chromobox protein 2;description_source=UniProtKB/TrEMBL;description_source_acc=A0A087VZX8; CBX family C-terminal motif;
Eoli_000174900	Ribosomal RNA small subunit methyltransferase;description_source=UniProtKB/TrEMBL;description_source_acc=A0A087W0E7; Alpha/beta knot methyltransferases;
Eoli_000175000	Transient receptor potential cation channel;description_source=UniProtKB/TrEMBL;description_source_acc=A0A087W081;
Eoli_000175600	Anoctamin%2C dimerisation domain; Anoctamin;description_source=UniProtKB/TrEMBL;description_source_acc=A0A087W085;
Eoli_000175800	Exportin 4;description_source=UniProtKB/TrEMBL;description_source_acc=A0A087VZZ0; Armadillo-type fold;
Eoli_000177000	Ankyrin repeat and MYND domain containing protein;description_source=UniProtKB/TrEMBL;description_source_acc=A0A087W096; Ankyrin repeat-containing domain superfamily;
Eoli_000177200	Dynein assembly factor 1, axonemal homolog;description_source=UniProtKB/TrEMBL;description_source_acc=A0A087W0C9; Leucine-rich repeat domain superfamily;
Eoli_000177300	2-(3-amino-3-carboxypropyl)histidine synthase subunit 2;description_source=UniProtKB/TrEMBL;description_source_acc=A0A087W001; Diphthamide synthesis DPH1/DPH2;
Eoli_000177400	S-adenosylmethionine synthase;description_source=UniProtKB/TrEMBL;description_source_acc=A0A087VZT5; S-adenosylmethionine synthetase superfamily;
Eoli_000177500	P-loop containing nucleoside triphosphate hydrolase; Mitochondrial Rho GTPase 1;description_source=UniProtKB/TrEMBL;description_source_acc=A0A087W0G3;
Eoli_000177600	biotype=protein_coding;
Eoli_000177700	Ribosomal protein L11;description_source=UniProtKB/TrEMBL;description_source_acc=A0A087W0D4; Ribosomal protein L5%2C N-terminal;
Eoli_000177800	Regulation of nuclear pre mRNA domain containing protein;description_source=UniProtKB/TrEMBL;description_source_acc=A0A087W007; Cell-cycle alteration and expression-elevated protein in tumour;
Eoli_000177900	biotype=protein_coding;
Eoli_000178100	Activin;description_source=UniProtKB/TrEMBL;description_source_acc=S0ERX3;locus=act; Cystine-knot cytokine;
Eoli_000178500	Transcription factor a mitochondrial;description_source=UniProtKB/TrEMBL;description_source_acc=A0A087W0H2; High mobility group box domain superfamily;
Eoli_000178600	Trichoplein keratin filament binding protein;description_source=UniProtKB/TrEMBL;description_source_acc=A0A087W0A9; Trichoplein keratin filament-binding protein;
Eoli_000178700	Pdz domain containing protein;description_source=UniProtKB/TrEMBL;description_source_acc=A0A087W0E4; PDZ superfamily;
Eoli_000178800	Ccaat enhancer binding protein delta;description_source=UniProtKB/TrEMBL;description_source_acc=A0A087W018; Basic-leucine zipper domain;
Eoli_000179000	Forkhead box protein O4;description_source=UniProtKB/TrEMBL;description_source_acc=A0A087VZV2; Winged helix DNA-binding domain superfamily;
Eoli_000179400	60S ribosomal protein L17;description_source=UniProtKB/TrEMBL;description_source_acc=A0A087W0E9; Ribosomal protein L22/L17 superfamily;
Eoli_000179500	PEST proteolytic signal containing nuclear;description_source=UniProtKB/TrEMBL;description_source_acc=A0A087W024; PEST proteolytic signal-containing nuclear protein;
Eoli_000179600	Rhophilin 2;description_source=UniProtKB/TrEMBL;description_source_acc=A0A087VZV7; BRO1 domain superfamily;
Eoli_000179700	Enolase;description_source=UniProtKB/TrEMBL;description_source_acc=A0A087W0I0; Enolase-like%2C C-terminal domain superfamily;
Eoli_000180000	Glycerol kinase;description_source=UniProtKB/TrEMBL;description_source_acc=A0A087W0F3; Carbohydrate kinase%2C FGGY%2C C-terminal;
Eoli_000180100	Coiled coil helix coiled coil helix;description_source=UniProtKB/TrEMBL;description_source_acc=A0A087W028; Coiled-coil-helix-coiled-coil-helix domain-containing protein 1;
Eoli_000180300	Expressed conserved protein;description_source=UniProtKB/TrEMBL;description_source_acc=A0A087W0I5;
Eoli_000180400	Protein archease;description_source=UniProtKB/TrEMBL;description_source_acc=A0A087W0C6; Archease domain superfamily;
Eoli_000180500	DnaJ subfamily C 1;description_source=UniProtKB/TrEMBL;description_source_acc=A0A087W0F7; Zinc finger C2H2 superfamily;
Eoli_000180600	Arginyl-tRNA--protein transferase 1;description_source=UniProtKB/TrEMBL;description_source_acc=A0A087W034; N-end rule aminoacyl transferase;
Eoli_000180800	Sorting nexin;description_source=UniProtKB/TrEMBL;description_source_acc=A0A087W0I8; Sorting nexin-like;
Eoli_000181000	Small nuclear ribonucleoprotein polypeptide;description_source=UniProtKB/TrEMBL;description_source_acc=A0A087W0G2; Small nuclear ribonucleoprotein E;
Eoli_000181100	Fascin 2;description_source=UniProtKB/TrEMBL;description_source_acc=A0A087W040; Fascin domain;
Eoli_000181200	Anti dorsalizing morpholocus tagtic protein 1a;description_source=UniProtKB/TrEMBL;description_source_acc=A0A087VZX5; Cystine-knot cytokine;
Eoli_000181400	Family S10 non peptidase ue S10 family;description_source=UniProtKB/TrEMBL;description_source_acc=A0A087W0D5;
Eoli_000181600	CUE domain containing protein 2 B;description_source=UniProtKB/TrEMBL;description_source_acc=A0A087W046;
Eoli_000181800	Ribonuclease III;description_source=UniProtKB/TrEMBL;description_source_acc=A0A087W0J7; Dicer dimerisation domain superfamily;
Eoli_000181900	Golgi reassembly stacking protein 2;description_source=UniProtKB/TrEMBL;description_source_acc=A0A087W0E0; PDZ superfamily;
Eoli_000182000	Serine:threonine protein kinase:endoribonuclease;description_source=UniProtKB/TrEMBL;description_source_acc=A0A087W0H3; KEN domain superfamily;
Eoli_000182100	Heterolocus tagous nuclear ribonucleoprotein;description_source=UniProtKB/TrEMBL;description_source_acc=A0A087W051; RNA-binding domain superfamily;
Eoli_000182300	SH3-like domain superfamily; Rho guanine nucleotide exchange factor 7;description_source=UniProtKB/TrEMBL;description_source_acc=A0A087VZY9;
Eoli_000182400	Dynein light chain;description_source=UniProtKB/TrEMBL;description_source_acc=A0A087W0K1; Dynein light chain superfamily;
Eoli_000182500	biotype=protein_coding; UPF0183/Protein broad-minded;
Eoli_000182600	Phosphotransferase/anion transporter; Anion:Bicarbonate TranSporter family member;description_source=UniProtKB/TrEMBL;description_source_acc=A0A087W0H6;
Eoli_000183100	Vacuolar H ATPase v1 sector subunit A;description_source=UniProtKB/TrEMBL;description_source_acc=A0A087W0E8; ATPase%2C F1/V1/A1 complex%2C alpha/beta subunit%2C N-terminal domain superfamily;
Eoli_000183400	BUD13;description_source=UniProtKB/TrEMBL;description_source_acc=A0A087W002; Bud13;
Eoli_000183500	Proliferating cell nuclear antigen;description_source=UniProtKB/TrEMBL;description_source_acc=A0A087W0L0; Proliferating cell nuclear antigen%2C PCNA%2C conserved site;
Eoli_000183600	Eukaryotic translation initiation factor 2 alpha;description_source=UniProtKB/TrEMBL;description_source_acc=A0A087W0F4; Protein kinase%2C ATP binding site;
Eoli_000183900	Zinc finger C2H2 type;description_source=UniProtKB/TrEMBL;description_source_acc=A0A087W006; Zinc finger C2H2 superfamily;
Eoli_000184100	Sarcoplasmic calcium binding protein;description_source=UniProtKB/TrEMBL;description_source_acc=A0A087W0L2; EF-Hand 1%2C calcium-binding site;
Eoli_000184200	Fanconi-associated nuclease;description_source=UniProtKB/TrEMBL;description_source_acc=A0A087W0F8; Fanconi-associated nuclease 1-like;
Eoli_000184400	Small subunit processome component 20;description_source=UniProtKB/TrEMBL;description_source_acc=A0A087W0J1; Armadillo-type fold;
Eoli_000184500	ATPase family AAA domain containing protein 2B;description_source=UniProtKB/TrEMBL;description_source_acc=A0A087W074; Bromodomain-like superfamily;
Eoli_000184600	Protein FAM76A;description_source=UniProtKB/TrEMBL;description_source_acc=A0A087W012; FAM76 protein;
Eoli_000184800	Transcription factor Tfc4/TFIIIC-102/Sfc4; Locus tagral transcription factor 3C polypeptide 3;description_source=UniProtKB/TrEMBL;description_source_acc=A0A087W0G4;
Eoli_000184900	Glycoprotein Antigen 5;description_source=UniProtKB/TrEMBL;description_source_acc=A0A087W0J4; Serine proteases%2C trypsin family%2C histidine active site;
Eoli_000185000	biotype=protein_coding;
Eoli_000185200	RNA polymerase II subunit A C terminal domain;description_source=UniProtKB/TrEMBL;description_source_acc=A0A087W0L9; HAD-like superfamily;
Eoli_000185300	biotype=protein_coding; Meiotic recombination protein REC114-like;
Eoli_000185450	Transcription factor iib;description_source=UniProtKB/TrEMBL;description_source_acc=A0A087W0J9; Cilia/flagella-associated protein 20/WDR90/C3orf67;
Eoli_000185500	Pyruvate dehydrogenase;description_source=UniProtKB/TrEMBL;description_source_acc=A0A087W026; PPM-type phosphatase domain superfamily;
Eoli_000186000	Zinc finger protein 45;description_source=UniProtKB/TrEMBL;description_source_acc=A0A087W094; Zinc finger C2H2 superfamily;
Eoli_000186300	Neuronal calcium sensor;description_source=UniProtKB/TrEMBL;description_source_acc=A0A087W0M7; EF-Hand 1%2C calcium-binding site;
Eoli_000186500	Receptor type tyrosine protein phosphatase;description_source=UniProtKB/TrEMBL;description_source_acc=A0A087W0H9; Fibronectin type III superfamily;
Eoli_000186600	Neuropeptide receptor;description_source=UniProtKB/TrEMBL;description_source_acc=A0A087W0K9; GPCR%2C rhodopsin-like%2C 7TM;
Eoli_000186700	Tyrosine-protein kinase;description_source=UniProtKB/TrEMBL;description_source_acc=A0A087W099; SH2 domain superfamily;
Eoli_000186800	Methionine tRNA synthetase;description_source=UniProtKB/TrEMBL;description_source_acc=A0A087W037; Methioninyl-tRNA synthetase core domain;
Eoli_000187100	Protein transport protein sec16a;description_source=UniProtKB/TrEMBL;description_source_acc=A0A087W0I2; COPII coat assembly protein%2C Sec16;
Eoli_000187200	Box C:D snoRNA protein 1;description_source=UniProtKB/TrEMBL;description_source_acc=A0A087W0L4; Zinc finger%2C HIT-type;
Eoli_000187400	Leucine rich repeat containing protein 57;description_source=UniProtKB/TrEMBL;description_source_acc=A0A087W0A6; Leucine-rich repeat domain superfamily;
Eoli_000187500	Translation initiation factor eIF 1A;description_source=UniProtKB/TrEMBL;description_source_acc=A0A087W044; Translation initiation factor 1A (eIF-1A)%2C conserved site;
Eoli_000187600	biotype=protein_coding; GTP-binding protein TrmE/Glycine cleavage system T protein%2C domain 1;
Eoli_000187800	Zinc finger protein 577;description_source=UniProtKB/TrEMBL;description_source_acc=A0A087W0L7; Zinc finger C2H2 superfamily;
Eoli_000187900	biotype=protein_coding;
Eoli_000188000	Ewsr:fli fusion protein type;description_source=UniProtKB/TrEMBL;description_source_acc=A0A087W050; Winged helix DNA-binding domain superfamily;
Eoli_000188100	Sodium:hydrogen exchanger;description_source=UniProtKB/TrEMBL;description_source_acc=A0A087W0N9; Cation/H+ exchanger%2C CPA1 family;
Eoli_000188200	Expressed conserved protein;description_source=UniProtKB/TrEMBL;description_source_acc=A0A087W0J3;
Eoli_000188400	Pre mRNA processing factor 17;description_source=UniProtKB/TrEMBL;description_source_acc=A0A087W0B8; WD40-repeat-containing domain superfamily;
Eoli_000188500	High mobility group box domain superfamily; Protein pangolin J;description_source=UniProtKB/TrEMBL;description_source_acc=A0A087W055;
Eoli_000188600	Syntaxin 16;description_source=UniProtKB/TrEMBL;description_source_acc=A0A087W0P3; SNARE;
Eoli_000188700	Ribosome recycling factor;description_source=UniProtKB/TrEMBL;description_source_acc=A0A087W0J8; RRF superfamily;
Eoli_000188800	biotype=protein_coding; Protein of unknown function DUF423;
Eoli_000188900	Uridine kinase;description_source=UniProtKB/TrEMBL;description_source_acc=A0A087W0C4; Phosphoribosyltransferase-like;
Eoli_000189000	ATP synthase mitochondrial F1 complex assembly;description_source=UniProtKB/TrEMBL;description_source_acc=A0A087W060; ATP12 orthogonal Bundle domain superfamily;
Eoli_000189200	Sec7 domain superfamily; PH and SEC7 domain containing protein 3;description_source=UniProtKB/TrEMBL;description_source_acc=A0A087W0K3;
Eoli_000189300	Pleckstrin y type;description_source=UniProtKB/TrEMBL;description_source_acc=A0A087W0M8; PH-like domain superfamily;
Eoli_000189500	Mps one binder kinase activator 1;description_source=UniProtKB/TrEMBL;description_source_acc=A0A087W069; MOB kinase activator superfamily;
Eoli_000190200	Protein NDRG3;description_source=UniProtKB/TrEMBL;description_source_acc=A0A087W0Q4; Alpha/Beta hydrolase fold;
Eoli_000190500	Expressed conserved protein;description_source=UniProtKB/TrEMBL;description_source_acc=A0A087W0E2;
Eoli_000190600	Ubiquinol cytochrome c reductase cytochrome c1;description_source=UniProtKB/TrEMBL;description_source_acc=A0A087W082; Cytochrome c-like domain superfamily;
Eoli_000190800	Major facilitator superfamily domain containing protein;description_source=UniProtKB/TrEMBL;description_source_acc=A0A087W0L6; MFS transporter superfamily;
Eoli_000191100	Transcription factor SOX 14;description_source=UniProtKB/TrEMBL;description_source_acc=A0A087W088; High mobility group box domain superfamily;
Eoli_000191300	Expressed conserved protein;description_source=UniProtKB/TrEMBL;description_source_acc=A0A087W0M1;
Eoli_000192300	Arfaptin 2;description_source=UniProtKB/TrEMBL;description_source_acc=A0A087W0A0; Arfaptin family;
Eoli_000192500	Integrin alpha ps;description_source=UniProtKB/TrEMBL;description_source_acc=A0A087W0M9; Integrin domain superfamily;
Eoli_000192600	PQ loop repeat containing protein 2;description_source=UniProtKB/TrEMBL;description_source_acc=A0A087W0Q5; PQ-loop repeat;
Eoli_000193000	Metastasis associated protein 1 mta1;description_source=UniProtKB/TrEMBL;description_source_acc=A0A087W0N3; SANT domain;
Eoli_000193100	biotype=protein_coding;
Eoli_000193300	NAD kinase;description_source=UniProtKB/TrEMBL;description_source_acc=A0A087W0B2; Inorganic polyphosphate/ATP-NAD kinase%2C N-terminal;
Eoli_000193500	UTP--glucose-1-phosphate uridylyltransferase;description_source=UniProtKB/TrEMBL;description_source_acc=A0A087W0N7; Nucleotide-diphospho-sugar transferases;
Eoli_000193700	Annexin;description_source=UniProtKB/TrEMBL;description_source_acc=A0A087W0H7; Annexin superfamily;
Eoli_000193800	Zinc finger C2H2;description_source=UniProtKB/TrEMBL;description_source_acc=A0A087W0B7; Zinc finger C2H2 superfamily;
Eoli_000194000	Glycogenin 1;description_source=UniProtKB/TrEMBL;description_source_acc=A0A087W0P1; Nucleotide-diphospho-sugar transferases;
Eoli_000194200	Chitobiosyldiphosphodolichol;description_source=UniProtKB/TrEMBL;description_source_acc=A0A087W0I4; Chitobiosyldiphosphodolichol beta-mannosyltransferase ALG1-like;
Eoli_000194350	biotype=protein_coding;
Eoli_000194500	Bifunctional protein NCOAT;description_source=UniProtKB/TrEMBL;description_source_acc=A0A087W0P6; Glycoside hydrolase superfamily;
Eoli_000194700	Stomatin;description_source=UniProtKB/TrEMBL;description_source_acc=A0A087W0J0; Band 7/SPFH domain superfamily;
Eoli_000194900	Membrane associated guanylate kinase ww and pdz;description_source=UniProtKB/TrEMBL;description_source_acc=A0A087W0U5; PDZ superfamily;
Eoli_000195200	Chromobox protein 3;description_source=UniProtKB/TrEMBL;description_source_acc=A0A087W0J6; Ankyrin repeat-containing domain superfamily;
Eoli_000195300	Glutaredoxin 3;description_source=UniProtKB/TrEMBL;description_source_acc=A0A087W0D3; Thioredoxin-like superfamily;
Eoli_000195400	Receptor protein serine/threonine kinase;description_source=UniProtKB/TrEMBL;description_source_acc=Q659I3;locus=tr1; Protein kinase%2C ATP binding site;
Eoli_000195500	Splicing factor arginine:serine rich 4;description_source=UniProtKB/TrEMBL;description_source_acc=A0A087W0U9; RNA-binding domain superfamily;
Eoli_000195550	Bromodomain containing protein 8;description_source=UniProtKB/TrEMBL;description_source_acc=A0A087W0Q8; Bromodomain-like superfamily;
Eoli_000195700	LIM and senescent cell antigen containing;description_source=UniProtKB/TrEMBL;description_source_acc=A0A087W0K2; LIM and senescent cell antigen-like-containing domain protein 1;
Eoli_000196100	Proteasome subunit alpha type;description_source=UniProtKB/TrEMBL;description_source_acc=A0A087W0U1; Proteasome subunit alpha 3;
Eoli_000196200	Basic fibroblast growth factor receptor 1 A;description_source=UniProtKB/TrEMBL;description_source_acc=A0A087W0K7; Immunoglobulin-like domain superfamily;
Eoli_000196700	Expressed conserved protein;description_source=UniProtKB/TrEMBL;description_source_acc=A0A087W0R9;
Eoli_000197100	Proto oncolocus tag serine:threonine protein kinase;description_source=UniProtKB/TrEMBL;description_source_acc=A0A087W0F2; Protein kinase%2C ATP binding site;
Eoli_000197500	biotype=protein_coding;
Eoli_000197600	VPS33B interacting protein;description_source=UniProtKB/TrEMBL;description_source_acc=A0A087W0F9; Vps16%2C C-terminal domain superfamily;
Eoli_000197700	SCA7 domain; Flagellar basal body rod protein;description_source=UniProtKB/TrEMBL;description_source_acc=A0A087W0X5;
Eoli_000198100	Upstream activation factor subunit UAF30;description_source=UniProtKB/TrEMBL;description_source_acc=A0A087W0V6; SWIB/MDM2 domain superfamily;
Eoli_000198200	Pentatricopeptide repeat containing protein 3;description_source=UniProtKB/TrEMBL;description_source_acc=A0A087W0M2; Pentatricopeptide repeat domain-containing protein 3;
Eoli_000198300	Male specific lethal 3 1;description_source=UniProtKB/TrEMBL;description_source_acc=A0A087W0G5; MRG%2C C-terminal domain superfamily;
Eoli_000198400	Kinesin-like protein;description_source=UniProtKB/TrEMBL;description_source_acc=A0A087W0X8; Kinesin motor domain superfamily;
Eoli_000198500	IQ domain containing protein D;description_source=UniProtKB/TrEMBL;description_source_acc=A0A087W0T3; IQ motif%2C EF-hand binding site;
Eoli_000198900	Expressed conserved protein;description_source=UniProtKB/TrEMBL;description_source_acc=A0A087W0Y4;
Eoli_000199100	Chromodomain helicase DNA binding protein 4;description_source=UniProtKB/TrEMBL;description_source_acc=A0A087W0W9; SNF2-like%2C N-terminal domain superfamily;
Eoli_000199200	Patatin phospholipase domain containing protein;description_source=UniProtKB/TrEMBL;description_source_acc=A0A087W0N1; Cyclic nucleotide-binding-like;
Eoli_000199400	Protein kinase core;description_source=UniProtKB/TrEMBL;description_source_acc=A0A087W0Y9; Armadillo-type fold;
Eoli_000199600	Ubiquitin-like domain superfamily; Scythe:bat3;description_source=UniProtKB/TrEMBL;description_source_acc=A0A087W0U6;
Eoli_000199900	RPE spondin;description_source=UniProtKB/TrEMBL;description_source_acc=A0A087W0X4; Thrombospondin type-1 (TSP1) repeat superfamily;
Eoli_000200100	DNA repair protein complementing XP A cells;description_source=UniProtKB/TrEMBL;description_source_acc=A0A087W0N8; XPA domain superfamily;
Eoli_000200300	Guanine nucleotide binding protein subunit;description_source=UniProtKB/TrEMBL;description_source_acc=A0A087W0Z5; WD40-repeat-containing domain superfamily;
Eoli_000200600	Hypothetical transcript;description_source=UniProtKB/TrEMBL;description_source_acc=A0A087W0P2; Dbl homology (DH) domain superfamily;
Eoli_000200800	biotype=protein_coding;
Eoli_000201100	Beta arrestin 1;description_source=UniProtKB/TrEMBL;description_source_acc=A0A087W0P7; Immunoglobulin E-set;
Eoli_000201500	BTB:POZ domain containing protein;description_source=UniProtKB/TrEMBL;description_source_acc=A0A087W0V9; Jacalin-like lectin domain superfamily;
Eoli_000202000	Aryl hydrocarbon receptor interacting;description_source=UniProtKB/TrEMBL;description_source_acc=A0A087W0W7; Tetratricopeptide repeat;
Eoli_000202400	Rap guanine nucleotide exchange factor 1;description_source=UniProtKB/TrEMBL;description_source_acc=A0A087W116; Ras guanine-nucleotide exchange factor catalytic domain superfamily;
Eoli_000202700	Zinc finger protein;description_source=UniProtKB/TrEMBL;description_source_acc=A0A087W0U3; Zinc finger C2H2 superfamily;
Eoli_000202800	14 kDa subunit splicing factor 3b;description_source=UniProtKB/TrEMBL;description_source_acc=A0A087W0N6; RNA-binding domain superfamily;
Eoli_000203200	4 Hydroxybutyrate coenzyme A transferase;description_source=UniProtKB/TrEMBL;description_source_acc=A0A087W108; Acetyl-CoA hydrolase/transferase%2C C-terminal domain superfamily;
Eoli_000203400	Concanavalin A-like lectin/glucanase domain superfamily; Collagen alpha 1V chain;description_source=UniProtKB/TrEMBL;description_source_acc=A0A087W140;
Eoli_000203600	Calcium binding protein 39;description_source=UniProtKB/TrEMBL;description_source_acc=A0A087W0P8; Armadillo-type fold;
Eoli_000203900	Transmembrane gtpase mfn mitofusin 1 fzo;description_source=UniProtKB/TrEMBL;description_source_acc=A0A087W143; Dynamin-type guanine nucleotide-binding (G) domain;
Eoli_000204000	tRNA guanine N7 methyltransferase subunit;description_source=UniProtKB/TrEMBL;description_source_acc=A0A087W0W2; WD40-repeat-containing domain superfamily;
Eoli_000204100	p53 transcription factor DNA binding;description_source=UniProtKB/TrEMBL;description_source_acc=A0A087W0Q2; p53/RUNT-type transcription factor%2C DNA-binding domain superfamily;
Eoli_000204300	Tfc3%2C extended winged-helix domain; Locus tagral transcription factor 3C polypeptide;description_source=UniProtKB/TrEMBL;description_source_acc=A0A087W180;
Eoli_000204400	Nuclear transcription factor Y subunit beta;description_source=UniProtKB/TrEMBL;description_source_acc=A0A087W114; Histone-fold;
Eoli_000204600	Potassium voltage gated channel subfamily D;description_source=UniProtKB/TrEMBL;description_source_acc=A0A087W0W5; Voltage-gated potassium channel;
Eoli_000204900	Mitochondrial ribosomal protein l43;description_source=UniProtKB/TrEMBL;description_source_acc=A0A087W185; Thioredoxin-like superfamily;
Eoli_000205000	Protocadherin 1;description_source=UniProtKB/TrEMBL;description_source_acc=A0A087W118; Cadherin conserved site;
Eoli_000205100	Soluble guanylate cyclase gcy;description_source=UniProtKB/TrEMBL;description_source_acc=A0A087W151;
Eoli_000205300	GH15-like domain; Phosphorylase b kinase regulatory subunit;description_source=UniProtKB/TrEMBL;description_source_acc=A0A087W0Q7;
Eoli_000205400	SANT DNA binding;description_source=UniProtKB/TrEMBL;description_source_acc=A0A087W192; Chromatin complexes subunit BAP18;
Eoli_000205500	Calpain 5;description_source=UniProtKB/TrEMBL;description_source_acc=A0A087W120; Papain-like cysteine peptidase superfamily;
Eoli_000206400	C type lectin domian containing protein;description_source=UniProtKB/TrEMBL;description_source_acc=A0A087W0R5; Sushi/SCR/CCP superfamily;
Eoli_000207300	Ras protein Rap 1b;description_source=UniProtKB/TrEMBL;description_source_acc=A0A087W0Y2; Ras-related protein Rap1;
Eoli_000207900	Oligomeric Golgi complex subunit 6;description_source=UniProtKB/TrEMBL;description_source_acc=A0A087W1B1; Conserved oligomeric Golgi complex subunit 6;
Eoli_000208000	Ubiquitin conjugating enzyme E2 A;description_source=UniProtKB/TrEMBL;description_source_acc=A0A087W131; Ubiquitin-conjugating enzyme%2C active site;
Eoli_000208200	Neurogenic locus notch protein;description_source=UniProtKB/TrEMBL;description_source_acc=A0A087W168; Ankyrin repeat-containing domain superfamily;
Eoli_000208400	F box:WD repeat containing protein;description_source=UniProtKB/TrEMBL;description_source_acc=A0A087W0S4; WD40-repeat-containing domain superfamily;
Eoli_000208600	Septin 7;description_source=UniProtKB/TrEMBL;description_source_acc=A0A087W172; Septin-type guanine nucleotide-binding (G) domain;
Eoli_000209100	biotype=protein_coding;
Eoli_000209350	von Willebrand factor A-like domain superfamily; Copine 9;description_source=UniProtKB/TrEMBL;description_source_acc=A0A087W0Z2;
Eoli_000209500	UDP galactose transporter;description_source=UniProtKB/TrEMBL;description_source_acc=A0A087W1C5; Golgin subfamily A member 3;
Eoli_000209600	Histone H2A conserved site; Histone H2A;description_source=UniProtKB/TrEMBL;description_source_acc=A0A087W142;
Eoli_000209900	Signal recognition particle subunit SRP72;description_source=UniProtKB/TrEMBL;description_source_acc=A0A087W0T2; Signal recognition particle%2C SRP72 subunit;
Eoli_000210000	tRNA cytosine34 C5 methyltransferase;description_source=UniProtKB/TrEMBL;description_source_acc=A0A087W1D2; S-adenosyl-L-methionine-dependent methyltransferase;
Eoli_000210200	Exportin 5;description_source=UniProtKB/TrEMBL;description_source_acc=A0A087W184; Armadillo-like helical;
Eoli_000210300	Lysine specific histone demethylase 1A;description_source=UniProtKB/TrEMBL;description_source_acc=A0A087W0T4; FAD/NAD(P)-binding domain superfamily;
Eoli_000210400	Expressed conserved protein;description_source=UniProtKB/TrEMBL;description_source_acc=A0A087W1D4;
Eoli_000210600	Expressed conserved protein;description_source=UniProtKB/TrEMBL;description_source_acc=A0A087W188;
Eoli_000211100	Iron sulfur cluster assembly 2;description_source=UniProtKB/TrEMBL;description_source_acc=A0A087W193;
Eoli_000211200	Serine/threonine-protein phosphatase;description_source=UniProtKB/TrEMBL;description_source_acc=A0A087W102; Metallo-dependent phosphatase-like;
Eoli_000211300	Protein Wnt;description_source=UniProtKB/TrEMBL;description_source_acc=A0A087W0U0; Wnt protein%2C conserved site;
Eoli_000211600	Helicase;description_source=UniProtKB/TrEMBL;description_source_acc=A0A087W195; SNF2-like%2C N-terminal domain superfamily;
Eoli_000211800	rRNA processing protein UTP23;description_source=UniProtKB/TrEMBL;description_source_acc=A0A087W0U2; PIN-like domain superfamily;
Eoli_000211900	Kinesin light chain 4;description_source=UniProtKB/TrEMBL;description_source_acc=A0A087W1F0; Tetratricopeptide repeat;
Eoli_000212000	Serine:threonine protein kinase MRCK beta;description_source=UniProtKB/TrEMBL;description_source_acc=A0A087W163; Protein kinase%2C ATP binding site;
Eoli_000212300	Tyrosine protein kinase otk;description_source=UniProtKB/TrEMBL;description_source_acc=A0A087W107; Immunoglobulin-like domain superfamily;
Eoli_000212600	DNA helicase;description_source=UniProtKB/TrEMBL;description_source_acc=A0A087W167; MCM OB domain;
Eoli_000212700	Major egg antigen p40;description_source=UniProtKB/TrEMBL;description_source_acc=B5BV14;locus=onco2; Small heat shock protein HSP20;
Eoli_000212900	Dynactin 5 p25;description_source=UniProtKB/TrEMBL;description_source_acc=A0A087W1A6; Trimeric LpxA-like superfamily;
Eoli_000213000	Derlin;description_source=UniProtKB/TrEMBL;description_source_acc=A0A087W111; Derlin;
Eoli_000213100	Ankyrin repeat family A protein 2;description_source=UniProtKB/TrEMBL;description_source_acc=A0A087W0U8; Ankyrin repeat-containing domain superfamily;
Eoli_000213500	Fasciculation and elongation protein zeta;description_source=UniProtKB/TrEMBL;description_source_acc=A0A087W1B0; Fasciculation and elongation protein zeta%2C FEZ;
Eoli_000213800	Expressed conserved protein;description_source=UniProtKB/TrEMBL;description_source_acc=A0A087W1G3;
Eoli_000213950	Ribonuclease II/R%2C conserved site; Ribonuclease II R;description_source=UniProtKB/TrEMBL;description_source_acc=A0A087W1B5;
Eoli_000214000	Dbl homology (DH) domain superfamily; DH domain containing protein;description_source=UniProtKB/TrEMBL;description_source_acc=A0A087W119;
Eoli_000214100	26S proteasome non ATPase regulatory subunit 5;description_source=UniProtKB/TrEMBL;description_source_acc=A0A087W0V3; 26S proteasome non-ATPase regulatory subunit 5;
Eoli_000214300	Fibronectin type III superfamily; Receptor type tyrosine protein phosphatase zeta;description_source=UniProtKB/TrEMBL;description_source_acc=A0A087W178;
Eoli_000214700	EF hand domain containing family member A2;description_source=UniProtKB/TrEMBL;description_source_acc=A0A087W1H2; EF-Hand 1%2C calcium-binding site;
Eoli_000214900	DNA directed RNA polymerase III subunit RPC6;description_source=UniProtKB/TrEMBL;description_source_acc=A0A087W1C3; Winged helix DNA-binding domain superfamily;
Eoli_000215000	Integrin domain superfamily; Integrin alpha 3;description_source=UniProtKB/TrEMBL;description_source_acc=A0A087W124;
Eoli_000215100	Coiled-coil domain-containing protein 170-like; Coiled coil domain containing protein;description_source=UniProtKB/TrEMBL;description_source_acc=A0A087W0W0;
Eoli_000215200	Voltage-gated potassium channel; Potassium voltage gated channel subfamily D;description_source=UniProtKB/TrEMBL;description_source_acc=A0A087W1H7;
Eoli_000215400	N alpha acetyltransferase 50 NatE catalytic;description_source=UniProtKB/TrEMBL;description_source_acc=A0A087W1C7; Acyl-CoA N-acyltransferase;
Eoli_000215600	biotype=protein_coding; Protein of unknown function DUF4735;
Eoli_000215900	GATA binding factor 2;description_source=UniProtKB/TrEMBL;description_source_acc=A0A087W1D1; Transcription factor GATA;
Eoli_000216000	EGF type 3;description_source=UniProtKB/TrEMBL;description_source_acc=A0A087W129; EGF-like%2C conserved site;
Eoli_000216200	GYF domain containing protein;description_source=UniProtKB/TrEMBL;description_source_acc=A0A087W1I5; GYF-like domain superfamily;
Eoli_000216400	Calcium dependent secretion activator 1;description_source=UniProtKB/TrEMBL;description_source_acc=A0A087W1D8; Calcium-dependent secretion activator;
Eoli_000216600	Pre mRNA splicing factor 38B;description_source=UniProtKB/TrEMBL;description_source_acc=A0A087W133; Pre-mRNA-splicing factor 38;
Eoli_000216700	Oligomeric golgi complex subunit 5;description_source=UniProtKB/TrEMBL;description_source_acc=A0A087W0X1; Conserved oligomeric Golgi complex subunit 5;
Eoli_000217400	Mothers against decapentaplegic homolog;description_source=UniProtKB/TrEMBL;description_source_acc=A0A087W0X7; SMAD MH1 domain superfamily;
Eoli_000217500	Transcription factor fork head;description_source=UniProtKB/TrEMBL;description_source_acc=A0A087W1J3; Winged helix DNA-binding domain superfamily;
Eoli_000217600	Peptidase C15 pyroglutamyl peptidase I;description_source=UniProtKB/TrEMBL;description_source_acc=A0A087W1A5; Peptidase C15%2C pyroglutamyl peptidase I-like superfamily;
Eoli_000217700	Ribosomal protein l5;description_source=UniProtKB/TrEMBL;description_source_acc=A0A087W1E5; Ribosomal protein L5 eukaryotic/L18 archaeal%2C C-terminal;
Eoli_000217900	Lysyl oxidase;description_source=UniProtKB/TrEMBL;description_source_acc=A0A087W0Y1; SRCR-like domain superfamily;
Eoli_000218300	Nucleolar protein nol1:nop2;description_source=UniProtKB/TrEMBL;description_source_acc=A0A087W144; Ribosomal RNA small subunit methyltransferase F%2C N-terminal;
Eoli_000218600	Smad nuclear interacting protein 1;description_source=UniProtKB/TrEMBL;description_source_acc=A0A087W1B7; SMAD/FHA domain superfamily;
Eoli_000218700	Transmembrane protein SKG6;description_source=UniProtKB/TrEMBL;description_source_acc=A0A087W1F2;
Eoli_000218800	Cyclin dependent kinase 16;description_source=UniProtKB/TrEMBL;description_source_acc=A0A087W148; Protein kinase%2C ATP binding site;
Eoli_000218900	JmjC domain containing protein 4;description_source=UniProtKB/TrEMBL;description_source_acc=A0A087W0Y7; JmjC domain;
Eoli_000219000	Protein C4;description_source=UniProtKB/TrEMBL;description_source_acc=A0A087W1K6; SKP1/BTB/POZ domain superfamily;
Eoli_000219200	Transient receptor potential ion channel A;description_source=UniProtKB/TrEMBL;description_source_acc=A0A087W1F7; Ankyrin repeat-containing domain superfamily;
Eoli_000219300	biotype=protein_coding; Serine-tRNA ligase%2C type1;
Eoli_000219900	Sodium and chloride dependent glycine;description_source=UniProtKB/TrEMBL;description_source_acc=A0A087W0Z3; Sodium:neurotransmitter symporter superfamily;
Eoli_000220200	Transporter;description_source=UniProtKB/TrEMBL;description_source_acc=A0A087W1G6; Sodium:neurotransmitter symporter superfamily;
Eoli_000220300	Septin 4;description_source=UniProtKB/TrEMBL;description_source_acc=A0A087W162; Septin-type guanine nucleotide-binding (G) domain;
Eoli_000220700	Fez family zinc finger protein 2;description_source=UniProtKB/TrEMBL;description_source_acc=A0A087W1D5; Zinc finger C2H2 superfamily;
Eoli_000220800	RNA cytidine acetyltransferase;description_source=UniProtKB/TrEMBL;description_source_acc=A0A087W1H1; RNA cytidine acetyltransferase NAT10;
Eoli_000221000	SH2 domain superfamily; SH2 motif;description_source=UniProtKB/TrEMBL;description_source_acc=A0A087W101;
Eoli_000221200	UbxPUB domain containing protein;description_source=UniProtKB/TrEMBL;description_source_acc=A0A087W1E0; PUB-like domain superfamily;
Eoli_000221700	FeS cluster biolocus tagsis;description_source=UniProtKB/TrEMBL;description_source_acc=A0A087W1E6; HesB-like domain superfamily;
Eoli_000221800	Protein phosphatase 2C;description_source=UniProtKB/TrEMBL;description_source_acc=A0A087W1I2; PPM-type phosphatase domain superfamily;
Eoli_000221900	G protein coupled receptor;description_source=UniProtKB/TrEMBL;description_source_acc=A0A087W175; GPCR%2C rhodopsin-like%2C 7TM;
Eoli_000222000	Ephrin;description_source=UniProtKB/TrEMBL;description_source_acc=A0A087W106; Cupredoxin;
Eoli_000222300	Thioredoxin glutathione reductase;description_source=UniProtKB/TrEMBL;description_source_acc=A0A087W1F1; Thioredoxin-like superfamily;
Eoli_000222900	Transmembrane protein 185B;description_source=UniProtKB/TrEMBL;description_source_acc=A0A087W1J0; Transmembrane Fragile-X-F-associated protein;
Eoli_000223000	26S proteasome regulatory subunit T3;description_source=UniProtKB/TrEMBL;description_source_acc=A0A087W186; 26S Proteasome regulatory subunit 6B;
Eoli_000223100	Deoxynucleotidyltransferase terminal interacting;description_source=UniProtKB/TrEMBL;description_source_acc=A0A087W113; Terminal deoxynucleotidyltransferase-interacting factor 1;
Eoli_000223300	EGF-like calcium-binding%2C conserved site; Fibulin;description_source=UniProtKB/TrEMBL;description_source_acc=A0A087W1G0;
Eoli_000223400	Sphingomyelin synthase protein 1;description_source=UniProtKB/TrEMBL;description_source_acc=A0A087W1J5; Sphingomyelin synthase-like domain;
Eoli_000224100	Zinc finger protein;description_source=UniProtKB/TrEMBL;description_source_acc=A0A087W1Q1;
Eoli_000224500	Expressed conserved protein;description_source=UniProtKB/TrEMBL;description_source_acc=A0A087W1K5;
Eoli_000224700	Round spermatid basic protein 1;description_source=UniProtKB/TrEMBL;description_source_acc=A0A087W1A4; RSBN1/Dpy-21;
Eoli_000225500	Beta adrenergic receptor kinase;description_source=UniProtKB/TrEMBL;description_source_acc=A0A087W1H8; RGS domain superfamily;
Eoli_000225700	Mitochondrial fission 1 protein;description_source=UniProtKB/TrEMBL;description_source_acc=A0A087W1B4; Fis1%2C C-terminal tetratricopeptide repeat;
Eoli_000225800	Papilin;description_source=UniProtKB/TrEMBL;description_source_acc=A0A087W132; Pancreatic trypsin inhibitor Kunitz domain superfamily;
Eoli_000226100	HMG transcription factor SoxB1;description_source=UniProtKB/TrEMBL;description_source_acc=A0A087W1I3; High mobility group box domain superfamily;
Eoli_000226500	Galectin carbohydrate recognition domain;description_source=UniProtKB/TrEMBL;description_source_acc=A0A087W1R9; Concanavalin A-like lectin/glucanase domain superfamily;
Eoli_000226800	Synaptosomal-associated protein;description_source=UniProtKB/TrEMBL;description_source_acc=A0A087W1M2; SNAP-25;
Eoli_000227100	Jumonji domain containing 1A;description_source=UniProtKB/TrEMBL;description_source_acc=A0A087W1S2; JmjC domain;
Eoli_000227400	Translation initiation factor IF 2;description_source=UniProtKB/TrEMBL;description_source_acc=A0A087W1D3; Translation initiation factor IF-2%2C domain 3 superfamily;
Eoli_000227600	biotype=protein_coding;
Eoli_000227800	ATPase%2C V0 complex%2C subunit 116kDa%2C eukaryotic; V-type proton ATPase subunit a;description_source=UniProtKB/TrEMBL;description_source_acc=A0A087W1M9;
Eoli_000227900	Kinesin motor domain superfamily; Kinesin-like protein;description_source=UniProtKB/TrEMBL;description_source_acc=A0A087W1D7;
Eoli_000228000	Multivalent antigen sj tpi;description_source=UniProtKB/TrEMBL;description_source_acc=A0A087W149; Myosin tail;
Eoli_000228150	Hypothetical transcript;description_source=UniProtKB/TrEMBL;description_source_acc=A0A087W1S9; Cadherin conserved site;
Eoli_000228200	Uro adherence factor A;description_source=UniProtKB/TrEMBL;description_source_acc=A0A087W1K4;
Eoli_000228400	5' 3' exoribonuclease 1;description_source=UniProtKB/TrEMBL;description_source_acc=A0A087W1E2; 5'-3' exoribonuclease;
Eoli_000228500	MAGUK p55 subfamily;description_source=UniProtKB/TrEMBL;description_source_acc=A0A087W155; PDZ superfamily;
Eoli_000228700	Leucine rich repeat typical subtype;description_source=UniProtKB/TrEMBL;description_source_acc=A0A087W1L1; Leucine-rich repeat domain superfamily;
Eoli_000228800	ATP dependent RNA helicase DHX36;description_source=UniProtKB/TrEMBL;description_source_acc=A0A087W1N7; P-loop containing nucleoside triphosphate hydrolase;
Eoli_000228900	SCO cytochrome oxidase deficient protein 1;description_source=UniProtKB/TrEMBL;description_source_acc=A0A087W1E7; Thioredoxin-like superfamily;
Eoli_000229300	F box:lrr repeat protein 7;description_source=UniProtKB/TrEMBL;description_source_acc=A0A087W1L6;
Eoli_000229500	Mitochondrial thiamine pyrophosphate carrier;description_source=UniProtKB/TrEMBL;description_source_acc=A0A087W1F3; Mitochondrial carrier domain superfamily;
Eoli_000229900	Adenylate kinase;description_source=UniProtKB/TrEMBL;description_source_acc=A0A087W1P5; P-loop containing nucleoside triphosphate hydrolase;
Eoli_000230100	Quinolinate phosphoribosyltransferase;description_source=UniProtKB/TrEMBL;description_source_acc=A0A087W169; Quinolinate phosphoribosyl transferase%2C N-terminal domain superfamily;
Eoli_000230200	Dna directed rna polymerases i ii and iii;description_source=UniProtKB/TrEMBL;description_source_acc=A0A087W1U6; RPB6/omega subunit-like superfamily;
Eoli_000230300	Slit robo rho gtpase activating protein 1;description_source=UniProtKB/TrEMBL;description_source_acc=A0A087W1M4; SH3-like domain superfamily;
Eoli_000230600	Proteasome subunit beta type 6;description_source=UniProtKB/TrEMBL;description_source_acc=A0A087W174; Proteasome subunit beta Pre3;
Eoli_000230800	biotype=protein_coding;
Eoli_000231000	Galactosylgalactosylxylosylprotein 3-beta-glucuronosyltransferase;description_source=UniProtKB/TrEMBL;description_source_acc=A0A087W1Q4; Nucleotide-diphospho-sugar transferases;
Eoli_000231100	Innexin;description_source=UniProtKB/TrEMBL;description_source_acc=A0A087W1G9;locus=inx; Innexin;
Eoli_000231300	14-3-3 protein epsilon;description_source=UniProtKB/TrEMBL;description_source_acc=A0A087W1V5; 14-3-3 domain superfamily;
Eoli_000231400	Zinc finger HIT domain containing protein 2;description_source=UniProtKB/TrEMBL;description_source_acc=A0A087W1N5; Zinc finger%2C HIT-type;
Eoli_000231900	Winged helix-like DNA-binding domain superfamily; Apoptotic protease activating factor 1;description_source=UniProtKB/TrEMBL;description_source_acc=A0A087W1P0;
Eoli_000232000	G protein coupled receptor;description_source=UniProtKB/TrEMBL;description_source_acc=A0A087W1R1; GPCR%2C rhodopsin-like%2C 7TM;
Eoli_000232100	Transmembrane protein 151B;description_source=UniProtKB/TrEMBL;description_source_acc=A0A087W1H9; Transmembrane protein 151;
Eoli_000232200	biotype=protein_coding;
Eoli_000232300	biotype=protein_coding; Proteinase inhibitor I35b (TIMP)%2C C-terminal;
Eoli_000232400	Homeobox transcription factor TTF1;description_source=UniProtKB/TrEMBL;description_source_acc=A0A087W1P6; Homeobox domain%2C metazoa;
Eoli_000232500	Transcription elongation factor spt4;description_source=UniProtKB/TrEMBL;description_source_acc=A0A087W1R6; Spt4 superfamily;
Eoli_000232600	Glutamyl-tRNA(Gln) amidotransferase subunit A, mitochondrial;description_source=UniProtKB/TrEMBL;description_source_acc=A0A087W1I4; Amidase signature (AS) superfamily;
Eoli_000232700	rRNA processing protein FCF1;description_source=UniProtKB/TrEMBL;description_source_acc=A0A087W196; rRNA-processing protein Fcf1%2C PIN domain;
Eoli_000232900	Transcription factor SOX 6;description_source=UniProtKB/TrEMBL;description_source_acc=A0A087W1Q3; High mobility group box domain superfamily;
Eoli_000233000	biotype=protein_coding;
Eoli_000233100	Pyrroline 5 carboxylate reductase;description_source=UniProtKB/TrEMBL;description_source_acc=A0A087W1J1; NAD(P)-binding domain superfamily;
Eoli_000233300	N chimaerin;description_source=UniProtKB/TrEMBL;description_source_acc=A0A087W1A1; SH2 domain superfamily;
Eoli_000233500	Zinc finger C2H2 type;description_source=UniProtKB/TrEMBL;description_source_acc=A0A087W1Q8; Zinc finger C2H2-type;
Eoli_000233700	Expressed conserved protein;description_source=UniProtKB/TrEMBL;description_source_acc=A0A087W1J6;
Eoli_000233800	biotype=protein_coding;
Eoli_000233900	1-acyl-sn-glycerol-3-phosphate acyltransferase;description_source=UniProtKB/TrEMBL;description_source_acc=A0A087W1X6; 1-acyl-sn-glycerol-3-phosphate acyltransferase;
Eoli_000234000	Phospholipid glycerol acyltransferase;description_source=UniProtKB/TrEMBL;description_source_acc=A0A087W1R3; Phospholipid/glycerol acyltransferase;
Eoli_000234300	1-acyl-sn-glycerol-3-phosphate acyltransferase;description_source=UniProtKB/TrEMBL;description_source_acc=A0A087W1B3; 1-acyl-sn-glycerol-3-phosphate acyltransferase;
Eoli_000234400	Expressed conserved protein;description_source=UniProtKB/TrEMBL;description_source_acc=A0A087W1Y3;
Eoli_000234600	PHD and RING finger domain containing protein 1;description_source=UniProtKB/TrEMBL;description_source_acc=A0A087W1T0; Zinc finger%2C PHD-finger;
Eoli_000234800	G protein coupled receptor;description_source=UniProtKB/TrEMBL;description_source_acc=A0A087W1C0; 7TM GPCR%2C serpentine receptor class w (Srw);
Eoli_000235050	Muscle myosin heavy chain;description_source=UniProtKB/TrEMBL;description_source_acc=A0A087W1Y6; GRIP domain;
Eoli_000235300	Bromo adjacent y domain containing 1;description_source=UniProtKB/TrEMBL;description_source_acc=A0A087W1L2; Bromo adjacent homology (BAH) domain;
Eoli_000235400	Galactosylgalactosylxylosylprotein 3-beta-glucuronosyltransferase;description_source=UniProtKB/TrEMBL;description_source_acc=A0A087W1C6; Nucleotide-diphospho-sugar transferases;
Eoli_000235500	Mediator of RNA polymerase II transcription subunit 31;description_source=UniProtKB/TrEMBL;description_source_acc=A0A087W1Z1; Mediator complex%2C subunit Med31 domain superfamily;
Eoli_000235700	Dna polymerase alpha subunit b;description_source=UniProtKB/TrEMBL;description_source_acc=A0A087W1T6; DNA polymerase alpha%2C subunit B;
Eoli_000235900	NAChR subunit ShAR1 beta2;description_source=UniProtKB/TrEMBL;description_source_acc=A0A087W1C9; RNA-binding domain superfamily;
Eoli_000236000	biotype=protein_coding;
Eoli_000236100	Phosphomevalonate kinase;description_source=UniProtKB/TrEMBL;description_source_acc=A0A087W1T7; Higher eukaryotic phosphomevalonate kinase;
Eoli_000236400	Major egg antigen p40;description_source=UniProtKB/TrEMBL;description_source_acc=A0A087W1D6; Small heat shock protein HSP20;
Eoli_000236600	Ras guanine nucleotide exchange factor;description_source=UniProtKB/TrEMBL;description_source_acc=A0A087W1U3;
Eoli_000236700	Zinc finger%2C CCCH-type; Muscleblind protein 2;description_source=UniProtKB/TrEMBL;description_source_acc=A0A087W1U4;
Eoli_000236800	Zinc finger C2H2 type;description_source=UniProtKB/TrEMBL;description_source_acc=A0A087W1N1; Zinc finger C2H2-type;
Eoli_000236900	Dynamin 1 protein;description_source=UniProtKB/TrEMBL;description_source_acc=A0A087W1E3; Dynamin-1-like protein;
Eoli_000237100	Tektin 1;description_source=UniProtKB/TrEMBL;description_source_acc=A0A087W1U8; Tektin;
Eoli_000237200	Pre mRNA splicing factor SYF1;description_source=UniProtKB/TrEMBL;description_source_acc=A0A087W1U9; Tetratricopeptide-like helical domain superfamily;
Eoli_000237300	Vang protein 1;description_source=UniProtKB/TrEMBL;description_source_acc=A0A087W1E9; Vang-like protein;
Eoli_000237400	Rho guanine nucleotide exchange factor 16;description_source=UniProtKB/TrEMBL;description_source_acc=A0A087W205; SH3-like domain superfamily;
Eoli_000237500	Tetraspanin EC2 domain;description_source=UniProtKB/TrEMBL;description_source_acc=A0A087W1V4; Dendritic cell-specific transmembrane protein-like;
Eoli_000237600	biotype=protein_coding;
Eoli_000237700	Annexin;description_source=UniProtKB/TrEMBL;description_source_acc=A0A087W1P2; Annexin superfamily;
Eoli_000237800	biotype=protein_coding;
Eoli_000238000	Surfeit locus 6;description_source=UniProtKB/TrEMBL;description_source_acc=A0A087W1V9; Ribosomal RNA-processing protein 14/surfeit locus protein 6%2C C-terminal domain;
[truncated: 4,278 more rows]

## Sheet: S5 host-parasite interaction
Supplementary table S5. Echinococcus oligarthrus proteins involved in host-parasite interactions
[truncated: 58 more rows]

[truncated: 1 more sheets: S6 genes_used_in_Phylo]
